# Supplementary material for: Whole-genome analysis of rotavirus G1P[8] and other Wa-like strains in Mozambican children: evidence of genetic variations of pre-vaccine G1P[8] strains from Manhiça, Mozambique
Source: Microb Genom. 2025 Oct 28;11(10):001522. doi: 10.1099/mgen.0.001522 (PMC12562872; doi:10.1099/mgen.0.001522)
Supplement: Uncited Supplementary Material 2. [file mgen-11-01522-s002.xlsx]

## Sheet: General info-TS1
		Title: Whole-genome analysis of Rotavirus G1P[8] and other Wa-like strains in Mozambican children: Evidence of genetic variations of pre- vaccine G1P[8] strains from Manhiça, Mozambique
		Filomena Manjate, Percina Chirinda, Peter Mwangi, Eva D. João, Milton Mogotsi, Marcelino Garrine, Augusto Messa Jr., Delfino Vubil, Nélio Nobela, Karen Kotloff, James P. Nataro, Tacilta Nhampossa, Sozinho Acácio, Goitom Weldegebriel, Jacqueline E. Tate, Umesh Parashar, Jason M. Mwenda, Pedro L. Alonso, Martin Nyaga, Celso Cunha and Inácio Mandomando
	Supplementary Table 1. General characteristics of children with and without diarrhoea included in the analysis
	Strain	Year	Period	Genotypes by conventional PCR		G/P Combination	Sex of the child the strain was detected	Age (months) of the child the strain was detected	Type of subject
				VP7	VP4
	RVA/Human-wt/MOZ/MAN-300256/2008/G1P[8]	2008	Pre-rotavirus vaccine	G1	P[8]	G1P[8]	Boy	9	MSD
	RVA/Human-wt/MOZ/MAN-300299/2008/G1P[8]	2008		G1	P[8]	G1P[8]	Boy	6	Children without diarrhoea
	RVA/Human-wt/MOZ/MAN-300329/2008/G1P[8]	2008		G1	P[8]	G1P[8]	Girl	7	MSD
	RVA/Human-wt/MOZ/MAN-300220/2008/G1P[8]	2008		G1	P[8]	G1P[8]	Boy	8	MSD
	RVA/Human-wt/MOZ/MAN-300405/2008/G1P[8]	2008		G1	P[8]	G1P[8]	Boy	3	MSD
	RVA/Human-wt/MOZ/MAN-302545/2009/G1P[8]	2009		G1	P[8]	G1P[8]	Boy	10	MSD
	RVA/Human-wt/MOZ/MAN-302509/2009/G1P[8]	2009		G1	P[8]	G1P[8]	Girl	4	MSD
	RVA/Human-wt/MOZ/MAN-310422/2012/G1P[8]	2012		G1	P[8]	G1P[8]	Girl	7	MSD
	RVA/Human-wt/MOZ/MAN-310425/2012/G1P[8]	2012		G1	P[8]	G1P[8]	Girl	6	MSD
	RVA/Human-wt/MOZ/MAN-310450/2012/G12P[6]	2012		G12	P[6]	G12P[6]	Boy	7	Children without diarrhoea
	RVA/Human-wt/MOZ/MAN-320713/2012/G12P[6]	2012		G12	P[6]	G12P[6]	Girl	19	LSD
	RVA/Human-wt/MOZ/MAN-302160/2009/G12P[8]	2009		G12	P[8]	G12P[8]	Boy	10	MSD
	RVA/Human-wt/MOZ/MAN-302543/2009/G12P[8]	2009		G12	P[8]	G12P[8]	Girl	10	MSD
	RVA/Human-wt/MOZ/MAN-302433/2009/G12P[8]	2009		G12	P[8]	G12P[8]	Boy	9	Children without diarrhoea
	RVA/Human-wt/MOZ/MAN-302427/2009/G12P[8]	2009		G12	P[8]	G12P[8]	Boy	8	Children without diarrhoea
	RVA/Human-wt/MOZ/MAN-302466/2009/G12P[8]	2009		G12	P[8]	G12P[8]	Boy	10	Children without diarrhoea
	RVA/Human-wt/MOZ/MAN-303555/2011/G12P[8]	2011		G12	P[8]	G12P[8]	Boy	7	MSD
	RVA/Human-wt/MOZ/MAN-303550/2011/G12P[8]	2011		G12	P[8]	G12P[8]	Girl	7	MSD
	RVA/Human-wt/MOZ/MAN-303545/2011/G12P[8]	2011		G12	P[8]	G12P[8]	Boy	6	MSD
	RVA/Human-wt/MOZ/MAN-320717/2012/G12P[8]	2012		G12	P[8]	G12P[8]	Boy	12	LSD
	RVA/Human-wt/MOZ/MAN-320725/2012/G12P[8]	2012		G12	P[8]	G12P[8]	Girl	10	LSD
	RVA/Human-wt/MOZ/MAN-320790/2012/G12P[8]	2012		G12	P[8]	G12P[8]	Girl	5	LSD
	RVA/Human-wt/MOZ/MAN-310426/2012/G12P[8]	2012		G12	P[8]	G12P[8]	Boy	8	MSD
	RVA/Human-wt/MOZ/MAN-1552518.5/2015/G9P[8]	2015		G9	P[8]	G9P[8]	Girl	3	MSD
	MSD: Moderate-to-severe diarrhoea; LSD: Less severe diarrhoea

## Sheet: ORFs-TS2
		Title: Whole-genome analysis of Rotavirus G1P[8] and other Wa-like strains in Mozambican children: Evidence of genetic variations of pre- vaccine G1P[8] strains from Manhiça, Mozambique
		Filomena Manjate, Percina Chirinda, Peter Mwangi, Eva D. João, Milton Mogotsi, Marcelino Garrine, Augusto Messa Jr., Delfino Vubil, Nélio Nobela, Karen Kotloff, James P. Nataro, Tacilta Nhampossa, Sozinho Acácio, Goitom Weldegebriel, Jacqueline E. Tate, Umesh Parashar, Jason M. Mwenda, Pedro L. Alonso, Martin Nyaga, Celso Cunha and Inácio Mandomando
	Supplementary Table 2. Open reading frames (ORFs) of the 11 segments of Wa-like strains from children with and without diarrhoea in Manhiça District, Mozambique.
	Strain Nomenclature	Type of subject	Year	Period	Genome constellation	VP7	VP4	VP6	VP1	VP2	VP3	NSP1	NSP2	NSP3	NSP4	NSP5/NSP6
	RVA/Human-wt/MOZ/MAN-300256/2008/G1P[8]	MSD	2008	Pre-vaccine	ORF length	981	1905	1194	3111	2685	2508	1461	954	933	528	594
					% ORF	100	81.8	100	95.2	100	100	98.6	100	100	100	100
					% Identity	99.5	99.8	99.7	99.7	99.8	99.9	99.9	99.6	99.7	99.5	98.3
					GenBank accession no. of the similar strain	FJ948851.1	KJ753803.1	AB938256.1	KJ753800.1	KY857561.1	KJ753802.1	KJ753795.1	KJ753114.1	MG181510.1	KX638708.1	MN304732.1
	RVA/Human-wt/MOZ/MAN-300299/2008/G1P[8]	Children without diarrhoea	2008		ORF length	981	2328	1194	3267	2685	2508	1461	954	933	528	594
					% ORF	100	100	100	100	100	100	98.6	100	100	100	100
					% Identity	97.5	99.2	99.3	99.7	99.7	99.6	99.5	99.5	99.6	99.07	98.7
					GenBank accession no. of the similar strain	FJ948851.1	LC477393.1	KJ753804.1	LC600820.1	KY857561.1	KJ753802.1	KJ753795.1	MG926772.1	MG181510.1	KX638708.1	MN304732.1
	RVA/Human-wt/MOZ/MAN-300329/2008/G1P[8]	MSD	2008		ORF length	981	2328	1194	3267	2685	2508	1482	954	933	528	594
					% ORF	100	100	100	100	100	100	100	100	100	100	100
					% Identity	98.3	99.3	99.9	99.7	99.7	99.6	99	98.9	99.44	99	98.4
					GenBank accession no. of the similar strain	FJ948851.1	LC477393.1	KJ753804.1	KJ753800.1	KY857561.1	KJ753802.1	JX195091.1	MN304729.1	MG181510.1	KX638708.1	MN304732.1
	RVA/Human-wt/MOZ/MAN-300220/2008/G1P[8]	MSD	2008		ORF length	981	1905	1194	3111	2685	2508	1287	954	933	528	594
					% ORF	100	81.9	100	95.2	100	100	86.8	100	100	100	100
					% Identity	98.6	99.6	99.8	99.7	99.7	99.6	99.6	99.6	99.44	98.7	98.7
					GenBank accession no. of the similar strain	FJ948851.1	MT855348.1	AB938256.1	KJ753800.1	KY857561.1	KJ753802.1	KJ753795.1	KJ753114.1	MG181510.1	KX638708.1	AB938310.1
	RVA/Human-wt/MOZ/MAN-300405/2008/G1P[8]	MSD	2008		ORF length	981	1905	1194	3267	2685	2508	1482	954	933	528	594
					% ORF	100	81.9	100	100	100	100	100	100	100	100	100
					% Identity	97.9	99.7	99.8	99.72	99.7	99.6	99	99.42	99.6	98.5	99.5
					GenBank accession no. of the similar strain	FJ948851.1	MT855348.1	AB938256.1	KJ753800.1	KY857561.1	KJ753802.1	JX195091.1	HQ609569.1	MG181510.1	KX638708.1	AB938310.1
	RVA/Human-wt/MOZ/MAN-302545/2009/G1P[8]	MSD	2009		ORF length	981	1902	1194	3267	2685	2508	1492	954	933	528	594
					% ORF	100	81.7	100	100	100	100	100	100	100	100	100
					% Identity	99.6	99.8	99	99.73	99.5	99.5	99.1	99.4	99.3	99.73	99.2
					GenBank accession no. of the similar strain	GU985235.1	MT854941.1	JN591411.1	JQ087434.1	KF371742.1	KF371743.1	KF371662.1	KJ753688.1	KF371902.1	KJ094908.1	GU947706.1
	RVA/Human-wt/MOZ/MAN-302509/2009/G1P[8]	MSD	2009		ORF length	981	1905	1194	3267	2688	2508	1482	954	933	528	594
					% ORF	100	81.9	100	100	100	100	100	100	100	100	100
					% Identity	100	99.9	99	99.7	99.9	99.34	99.23	99.1	99.81	99	99.8
					GenBank accession no. of the similar strain	KJ753087.1	MT854699.1	JN605452.1	KJ753638.1	KJ753083.1	JN605450.1	KX632326.1	JN605455.1	JN605456.1	JN605457.1	KX632319.1
	RVA/Human-wt/MOZ/MAN-310422/2012/G1P[8]	MSD	2012		ORF length	981	1905	1194	3267	2685	2508	1461	954	933	528	594
					% ORF	100	81.5	100	100	100	100	98.6	100	100	100	100
					% Identity	99.2	99.6	99.55	99.9	99.8	99.92	99.4	99.9	100	99.8	99.68
					GenBank accession no. of the similar strain	MT737564.1	MT737520.1	MG181495.1	MG181535.1	MT737422.1	MT737457.1	MG181519.1	MT737636.1	MT737672.1	MG181500.1	MG181523.1
	RVA/Human-wt/MOZ/MAN-310425/2012/G1P[8]	MSD	2012		ORF length	966	1905	1086	3267	2685	2508	1461	954	933	528	594
					% ORF	98.5	81.5	91	100	100	100	98.6	100	100	100	100
					% Identity	98.9	99.9	99.3	100	99.8	99.9	99.9	100	99.9	99.8	100
					GenBank accession no. of the similar strain	MT737564.1	MT737520.1	MG181495.1	MG181535.1	MT737422.1	MT737457.1	MT737600.1	MT737636.1	MT737672.1	MG181500.1	MG181523.1
	RVA/Human-wt/MOZ/MAN-310450/2012/G12P[6]	Children without diarrhoea	2012		ORF length	981	2328	1194	3261	2589	2508	1482	954	933	528	585
					% ORF	100	100	100	99.8	96.4	100	100	100	100	100	98.5
					% Identity	100	99.91	99.9	99.7	99.8	99.84	99.8	99.9	100	100	99.6
					GenBank accession no. of the similar strain	MG926719.1	MG926779.1	MG926718.1	MG926714.1	MG926777.1	MG926778.1	MG926771.1	MG926772.1	MG926711.1	MG926774.1	MG926713.1
	RVA/Human-wt/MOZ/MAN-320713/2012/G12P[6]	LSD	2012		ORF length	981	2338	1194	3111	2589	2508	1482	954	933	528	594
					% ORF	100	100	100	95.2	96.4	100	100	100	100	100	100
					% Identity	100	99.91	99.5	99.9	100	99.88	99.8	99.9	99.8	99.9	99.5
					GenBank accession no. of the similar strain	MG926719.1	MG926779.1	MG926718.1	MG926714.1	MG926777.1	MG926778.1	MG926698.1	MG926772.1	MG926711.1	MG926774.1	MG926713.1
	RVA/Human-wt/MOZ/MAN-302160/2009/G12P[6]	MSD	2009		ORF length	981	1905	1194	3267	2685	2508	1482	954	933	528	594
					% ORF	100	81.8	100	100	100	100	100	100	100	100	100
					% Identity	99.51	99.7	98.8	99.91	99.9	99.27	99.8	99.2	100	99.5	99.8
					GenBank accession no. of the similar strain	HQ657154.1	MG181483.1	JN591411.1	KJ753446.1	KJ752948.1	MG181460.1	MG181486.1	LC368103.1	MG181510.1	LC105020.1	KJ752946.1
	RVA/Human-wt/MOZ/MAN-302543/2009/G12P[8]	MSD	2009		ORF length	981	1905	1194	3267	2685	2508	1461	954	933	528	441
					% ORF	100	81.8	100	100	100	100	98.6	100	100	100	74.2
					% Identity	99.4	99.8	99.5	99.9	99.93	99.1	99.7	99	99.8	99.7	99.05
					GenBank accession no. of the similar strain	HQ657154.1	KJ752950.1	KJ752951.1	KJ753446.1	KJ752948.1	MG181460.1	KJ752942.1	LC372865.1	MG181510.1	LC372867.1	KJ752946.1
	RVA/Human-wt/MOZ/MAN-302433/2009/G12P[8]	Children without diarrhoea	2009		ORF length	981	1905	1194	3267	2685	2508	1482	954	933	528	441
					% ORF	100	81.8	100	100	100	100	100	100	100	100	74.2
					% Identity	99.51	99.7	99	99.91	99.89	99.23	99.23	99	100	99.5	99.8
					GenBank accession no. of the similar strain	HQ657154.1	MG181483.1	JN591411.1	KJ753446.1	KJ752948.1	MG181460.1	MG181486.1	LC372865.1	MG181510.1	AB938300.1	KJ752946.1
	RVA/Human-wt/MOZ/MAN-302427/2009/G12P[8]	Children without diarrhoea	2009		ORF length	981	1905	1194	3267	2589	2508	1482	954	933	528	594
					% ORF	100	81.82	100	100	96.4	100	100	100	100	100	100
					% Identity	99.5	99.9	98.8	99.91	99.8	99.19	98.8	99.1	100	99.1	100
					GenBank accession no. of the similar strain	HQ657154.1	KJ752950.1	JN591411.1	KJ753446.1	KJ752948.1	MG181460.1	MG181486.1	LC368103.1	MG181510.1	LC105064.1	KJ752946.1
	RVA/Human-wt/MOZ/MAN-302466/2009/G12P[8]	Children without diarrhoea	2009		ORF length	981	1905	1194	3267	2685	2508	1461	954	967	528	441
					% ORF	100	81.82	99.7	100	100	100	98.6	100	100	100	74.2
					% Identity	99.4	99.6	99.9	99.91	99.93	99.1	99.8	99.1	99.9	99.5	99.3
					GenBank accession no. of the similar strain	HQ657154.1	KJ752950.1	KJ752951.1	KJ753446.1	KJ752948.1	MG181460.1	KJ752942.1	LC372865.1	MG181510.1	LC105020.1	KJ752946.1
	RVA/Human-wt/MOZ/MAN-303555/2011/G12P[8]	MSD	2011		ORF length	981	2328	1194	3267	2685	2508	1482	954	933	528	594
					% ORF	100	100	100	100	100	100	100	100	100	100	100
					% Identity	99.7	99.83	99.2	99.9	99.93	99.81	99.8	99.9	99.4	100	99.6
					GenBank accession no. of the similar strain	MG926763.1	MG926761.1	LC374128.1	MG926714.1	MG926777.1	MG926778.1	MG926753.1	MG926772.1	MG926755.1	MG926756.1	MH171474.1
	RVA/Human-wt/MOZ/MAN-303550/2011/G12P[8]	MSD	2011		ORF length	981	1905	1194	3267	2685	2508	1492	954	933	528	594
					% ORF	100	81.5	100	100	100	100	100	100	100	100	100
					% Identity	99.6	99.7	99.5	100	99.9	99.6	99.8	99.6	99.9	100	99.2
					GenBank accession no. of the similar strain	MG926763.1	MG926761.1	MG926762.1	MG926714.1	MG926777.1	MG926760.1	MG926753.1	MG926772.1	MG926755.1	MG926756.1	KU361040.1
	RVA/Human-wt/MOZ/MAN-303545/2011/G12P[8]	MSD	2011		ORF length	981	2328	1194	3111	2685	2508	1482	954	933	528	594
					% ORF	100	100	100	95.2	100	100	100	100	100	100	100
					% Identity	99.6	99.8	99.5	99.9	99.7	99.8	99.8	99.9	99.8	98.2	99.6
					GenBank accession no. of the similar strain	MG926763.1	MG926761.1	MG926762.1	MG926714.1	MG926777.1	MG926778.1	MG926753.1	MG926772.1	MG926755.1	MG926756.1	MH171474.1
	RVA/Human-wt/MOZ/MAN-320717/2012/G12P[8]	LSD	2012		ORF length	981	1905	1194	3267	2685	2508	1482	954	933	528	594
					% ORF	100	81.5	100	100	100	100	100	100	100	100	100
					% Identity	99.6	99.8	99.4	99.9	100	99.8	99.8	99.8	100	99.8	99.7
					GenBank accession no. of the similar strain	MG926763.1	MG926761.1	MG926762.1	MG926758.1	MG926759.1	MG926760.1	MG926753.1	MG926754.1	MG926755.1	MG926756.1	KU361040.1
	RVA/Human-wt/MOZ/MAN-320725/2012/G12P[8]	LSD	2012		ORF length	981	2328	1194	3267	2685	2508	1482	954	945	528	594
					% ORF	100	100	100	100	100	100	100	100	100	100	100
					% Identity	99.7	99.8	98.2	99.9	100	99.8	99.8	99.8	99.7	99.8	99.3
					GenBank accession no. of the similar strain	MG926763.1	MG926761.1	LC374128.1	MG926758.1	MG926759.1	MG926760.1	MG926753.1	MG926754.1	MG926755.1	MG926756.1	MH171474.1
	RVA/Human-wt/MOZ/MAN-320790/2012/G12P[8]	LSD	2012		ORF length	981	2328	1194	3267	2685	2508	1482	954	933	528	594
					% ORF	100	100	100	100	100	100	100	100	100	100	100
					% Identity	99.6	99.8	99.4	99.7	99.9	99.8	99.8	100	99.9	100	99.8
					GenBank accession no. of the similar strain	MG926763.1	MG926761.1	MG926762.1	MG926758.1	MG926759.1	MG926760.1	MG926753.1	MG926754.1	MG926755.1	MG926756.1	MH171474.1
	RVA/Human-wt/MOZ/MAN-310426/2012/G12P[8]	MSD	2012		ORF length	981	2328	1194	3267	2685	2508	1482	954	933	528	594
					% ORF	100	100	100	100	100	100	100	100	100	100	100
					% Identity	99.5	99.7	99.3	99.8	99.9	99.6	99.5	100	99.5	99	99.7
					GenBank accession no. of the similar strain	KP753251.1	KT921094.1	MG926762.1	KP753246.1	KJ752362.1	MG926760.1	MG926753.1	KU048652.1	MG926755.1	MG926756.1	KU361040.1
	RVA/Human-wt/MOZ/MAN-1552518.5/2015/G9P[8]	MSD	2015		ORF length	981	1905	1194	2880	2589	2508	1461	1000	933	528	594
					% ORF	100	81.5	100	88.1	96.4	100	98.6	100	100	100	100
					% Identity	99.7	99.5	99.9	99.6	99.6	99.6	99.4	99.6	99.7	99.8	99.8
					GenBank accession no. of the similar strain	LC172422.1	LC172584.1	LC172808.1	LC172986.1	LC173185.1	MF580865.1	MW384402.1	LC173751.1	LC491535.1	LC174128.1	KT921002.1
	The length and percentage of ORF were determined by reference mapping using different strains with high identities obtained using the Basic Local Alignment Searching Tool (BLAST). The % of identity was obtained from the BLAST. MSD: Moderate-to-severe diarrhoea; LSD: Less severe diarrhoea

## Sheet: G1-TS3
		Title: Whole-genome analysis of Rotavirus G1P[8] and other Wa-like strains in Mozambican children: Evidence of genetic variations of pre- vaccine G1P[8] strains from Manhiça, Mozambique
		Filomena Manjate, Percina Chirinda, Peter Mwangi, Eva D. João, Milton Mogotsi, Marcelino Garrine, Augusto Messa Jr., Delfino Vubil, Nélio Nobela, Karen Kotloff, James P. Nataro, Tacilta Nhampossa, Sozinho Acácio, Goitom Weldegebriel, Jacqueline E. Tate, Umesh Parashar, Jason M. Mwenda, Pedro L. Alonso, Martin Nyaga, Celso Cunha and Inácio Mandomando
	Supplementary Table 3: Nucleotide and deduced amino acid identities of VP7 encoding genome segment of G1 strains from children with and without diarrhoea, calculated by distance matriced using p-distance algorithms in MEGA 11 (Tamura et al., 2021)
		G1 strains	Nucleotide identities (%)
			1	2	3	4	5	6	7	8	9
	1	RVA/Human-wt/MOZ/MAN300256/2008/G1P[8]
	2	RVA/Human-wt/MOZ/MAN300299/2008/G1P[8]	98.9741
	3	RVA/Human-wt/MOZ/MAN300329/2008/G1P[8]	98.0356	97.4971
	4	RVA/Human-wt/MOZ/MAN300220/2008/G1P[8]	99.0785	99.8985	97.4998
	5	RVA/Human-wt/MOZ/MAN300405/2008/G1P[8]	98.9741	100	97.4971	99.8985
	6	RVA/Human-wt/MOZ/MAN302545/2009/G1P[8]	97.3966	96.5245	95.9793	96.6363	96.5245
	7	RVA/Human-wt/MOZ/MAN302509/2009/G1P[8]	97.5057	96.6365	95.8752	96.7479	96.6365	96.7583
	8	RVA/Human-wt/MOZ/MAN310422/2012/G1P[8]	97.722	98.1427	95.8832	98.2492	98.1427	96.1015	96.4309
	9	RVA/Human-wt/MOZ/MAN310425/2012/G1P[8]	97.5054	98.3553	95.7647	98.2492	98.3553	95.8747	96.2063	99.7966
	10	KJ753805-RVA/Human-wt/ZAF/MRC-DPRU1350/2007/G1P[8]	99.797	98.9741	98.0355	99.0784	98.9741	97.3965	97.5055	97.7218	97.5052
	11	KX638513-RVA/Human-wt/IND/0910/2009/G1P[8]	99.593	98.7656	97.8227	98.8706	98.7656	97.6113	97.7197	97.9346	97.7194
	12	OR205734- RVA/Human-wt/IND/C-793/2008/G1P[8]	99.4908	98.6615	97.717	98.7668	98.6615	97.5052	97.6139	97.8294	97.6136
	13	MT737564-RVA/Human-wt/MOZ/MAN0033/2012/G1P[8]	98.3553	97.5054	96.5426	97.6139	97.5054	96.758	97.0825	99.3878	99.1807
	14	JN258917-RVA/Human-wt/Bel/BE00097/2009/G1P[8]	99.3885	98.5573	97.8229	98.6629	98.5573	97.3991	97.508	97.7241	97.5077
	15	JX027818-RVA/Human-wt/AUS/CK00083/2008/G1P[8]	99.4908	98.6616	97.7171	98.7669	98.6616	97.5054	97.614	97.8295	97.6137
	16	HQ392294-RVA/Human-wt/BEL/BE00034/2008/G1P[8]	99.3891	98.5588	97.6136	98.6642	98.5588	96.9693	97.0796	97.2982	97.0792
	17	JQ087439-RVA/Human-tc/CHN/R588/2005/G1P[8]	97.3966	96.5245	95.9793	96.6363	96.5245	99.797	96.7583	96.1015	95.8747
	18	JQ087428-RVA/Human-tc/CHN/Y128/2004/G1P[8]	97.3968	96.5247	95.9796	96.6365	96.5247	99.797	96.9727	96.1018	95.875
	19	MK060166-RVA/Hu-wt/RUS/Novosibirsk/Nov09-D297/2009/G1P[8]	96.7546	95.8702	95.319	95.984	95.8702	99.1839	96.11	95.4447	95.2141
	20	MK060165-RVA/Hu-wt/RUS/Novosibirsk/Nov09-D229/2009/G1P[8]	97.29	96.4158	95.4302	96.528	96.4158	99.0812	96.6506	95.9925	95.765
	21	KP735840-RVA/Human-wt/TW/CCH636/2010/G1P[X]	97.7126	96.8454	96.3026	96.9565	96.8454	99.0785	97.2903	96.6394	96.4155
	22	KP752758-RVA/Human-wt/TGO/MRC-DPRU4562/2011/G1P[8]	97.1864	96.5284	95.3251	96.6402	96.5284	96.435	99.4913	96.3228	96.0975
	23	KJ752243-RVA/Human-wt/ZMB/MRC-DPRU1648/2009/G1P[8]	98.4593	97.6112	96.65	97.7194	97.6112	96.8651	97.1889	98.4576	98.2453
	24	KP222809-RVA/Human-wt/MOZ/21123/2011/G1P[8]	98.6574	98.0212	96.8419	98.1289	98.0212	97.0578	97.3828	99.0737	98.8636
	25	MT163245-RVA/Human-wt/ZAF/UFS-NGS-MRC-DPRU1971/2008/G1P[8]	99.796	99.0727	98.0253	99.1773	99.0727	97.3829	97.4926	97.816	97.5988
	26	MT737571-RVA/Human-wt/MOZ/HCN0727/2015/G1P[8]	92.7301	91.9979	91.7627	92.1238	91.9979	92.8285	92.0258	92.0072	91.7542
	27	MT737565-RVA/Human-wt/MOZ/HCN0753/2015/G1P[8]	92.7301	91.9979	91.7627	92.1238	91.9979	92.8285	92.0258	92.0072	91.7542
	28	MT737581-RVA/Human-wt/MOZ/HGM0059/2014/G1P[8]	92.6145	91.8804	91.6448	92.0067	91.8804	92.7129	91.9088	91.8899	91.6361
	29	MT737580-RVA/Human-wt/MOZ/HGM0048/2014/G1P[8]	92.6145	91.8804	91.6448	92.0067	91.8804	92.7129	91.9088	91.8899	91.6361
	30	MT737570-RVA/Human-wt/MOZ/HGM0007/2014/G1P[8]	92.6145	91.8804	91.6448	92.0067	91.8804	92.7129	91.9088	91.8899	91.6361
	31	MT737585-RVA/Human-wt/MOZ/HPQ1152/2016/G1P[8]	92.4993	91.7633	91.5272	91.8899	91.7633	92.5975	91.7921	91.7729	91.5184
	32	MT737584-RVA/Human-wt/MOZ/HCN1011/2016/G1P[8]	92.4988	91.7627	91.5266	91.8893	91.7627	92.597	91.7915	91.7723	91.5178
	33	MT737582-RVA/Human-wt/MOZ/HCN0154/2015/G1P[8]	92.4993	91.7633	91.5272	91.8899	91.7633	92.5975	91.7921	91.7729	91.5184
	34	MT737576-RVA/Human-wt/MOZ/HGM1789/2017/G1P[8]	92.4993	91.7633	91.5272	91.8899	91.7633	92.5975	91.7921	91.7729	91.5184
	35	MT737575-RVA/Human-wt/MOZ/HPQ1706/2017/G1P[8]	92.6065	91.8715	91.6355	91.9979	91.8715	92.705	91.8999	91.881	91.6268
	36	MT737588-RVA/Human-wt/MOZ/HCN0874/2016/G1P[8]	92.4988	91.7627	91.5266	91.8893	91.7627	92.597	91.7915	91.7723	91.5178
	37	MT737583-RVA/Human-wt/MOZ/HJM0338/2015/G1P[8]	92.8449	91.881	91.8799	92.0072	91.881	92.9434	92.1421	91.6551	91.3999
	38	MT737577-RVA/Human-wt/MOZ/HCB1682/2017/G1P[8]	92.4993	91.7633	91.5272	91.8899	91.7633	92.5975	91.7921	91.7729	91.5184
	39	MT737568-RVA/Human-wt/MOZ/HCN1624/2017/G1P[8]	92.4988	91.7627	91.5266	91.8893	91.7627	92.597	91.7915	91.7723	91.5178
	40	MT737561-RVA/Human-wt/MOZ/HCN1552/2017/G1P[8]	92.4988	91.7627	91.5266	91.8893	91.7627	92.597	91.7915	91.7723	91.5178
	41	MT737592-RVA/Human-wt/MOZ/HGM0033/2014/G1P[8]	92.4988	91.7627	91.5266	91.8893	91.7627	92.597	91.7915	91.7723	91.5178
	42	MT737591-RVA/Human-wt/MOZ/HGM0544/2015/G1P[8]	92.4993	91.7633	91.5272	91.8899	91.7633	92.5975	91.7921	91.7729	91.5184
	43	MT737587- RVA/Human-wt/MOZ/HCN1336/2016/G1P[8]	92.3833	91.6453	91.4088	91.7723	91.6453	92.4814	91.6746	91.6551	91.3999
	44	MT737579-RVA/Human-wt/MOZ/HCN1358/2016/G1P[8]	92.3833	91.6453	91.4088	91.7723	91.6453	92.4814	91.6746	91.6551	91.3999
	45	MT737578-RVA/Human-wt/MOZ/HCN1617/2017/G1P[8]	92.614	91.8799	91.6442	92.0061	91.8799	92.7124	91.9082	91.8893	91.6355
	46	MT737573-RVA/Human-wt/MOZ/HJM1650/2017/G1P[8]	92.7306	91.9984	91.7633	92.1243	91.9984	92.829	92.0263	92.0078	91.7547
	47	MT737569- RVA/Human-wt/MOZ/HGM1641/2017/G1P[8]	92.4993	91.7633	91.5272	91.8899	91.7633	92.5975	91.7921	91.7729	91.5184
	48	MT737567-RVA/Human-wt/MOZ/HCN1602/2017/G1P[8]	92.3833	91.6453	91.4088	91.7723	91.6453	92.4814	91.6746	91.6551	91.3999
	49	MT737563-RVA/human-wt/MOZ/HCN1625/2017/G1P[8]	92.3828	91.6448	91.6448	91.7718	91.6448	92.4809	91.6741	91.6546	91.3993
	50	MT737562-RVA/Human-wt/MOZ/HCN1587/2017/G1P[8]	92.3828	91.6448	91.4082	91.7718	91.6448	92.4809	91.6741	91.6546	91.3993
	51	MT737560-RVA/Human-wt/MOZ/HCN1531/2017/G1P[8]	92.3828	91.6448	91.6448	91.7718	91.6448	92.4809	91.6741	91.6546	91.3993
	52	MT737559-RVA/Human-wt/MOZ/HCN1418/2016/G1P[8]	92.3828	91.6448	91.6448	91.7718	91.6448	92.4809	91.6741	91.6546	91.3993
	53	MT737557-RVA/Human-wt/MOZ/HCN1181/2016/G1P[8]	92.2586	91.5178	91.2805	91.6453	91.5178	92.3568	91.5476	91.5278	91.2714
	54	MT737574-RVA/Human-wt/MOZ/HCN1658/2017/G1P[8]	92.2676	91.5278	91.2908	91.6551	91.5278	92.3657	91.5575	91.5377	91.2817
	55	MT737566-RVA/Human-wt/MOZ/HGM1245/2016/G1P[8]	92.7306	91.9984	91.7633	92.1243	91.9984	92.5975	92.0263	92.0078	91.7547
	56	MT737558-RVA/Human-wt/MOZ/HGM1234/2016/G1P[8]	92.7306	91.9984	91.7633	92.1243	91.9984	92.5975	92.0263	92.0078	91.7547
	57	MT737589-RVA/Human-wt/MOZ/HCN0690/2015/G1P[8]	92.4906	91.7536	91.5172	91.8804	91.7536	92.589	91.7825	91.7633	91.5084
		G1 strains	Amino acid identities (%)
			1	2	3	4	5	6	7	8	9
	1	RVA/Human-wt/MOZ/MAN300256/2008/G1P[8]
	2	RVA/Human-wt/MOZ/MAN300299/2008/G1P[8]	98.4591
	3	RVA/Human-wt/MOZ/MAN300329/2008/G1P[8]	98.7692	97.8361
	4	RVA/Human-wt/MOZ/MAN300220/2008/G1P[8]	98.4591	100	97.8361
	5	RVA/Human-wt/MOZ/MAN300405/2008/G1P[8]	98.4591	100	97.8361	100
	6	RVA/Human-wt/MOZ/MAN302545/2009/G1P[8]	97.8361	96.8942	97.2091	96.8942	96.8942
	7	RVA/Human-wt/MOZ/MAN302509/2009/G1P[8]	98.1481	97.2091	97.5231	97.2091	97.2091	97.8361
	8	RVA/Human-wt/MOZ/MAN310422/2012/G1P[8]	97.5231	98.4591	96.8942	98.4591	98.4591	96.5782	96.8942
	9	RVA/Human-wt/MOZ/MAN310425/2012/G1P[8]	97.2091	98.7692	96.5782	98.7692	98.7692	96.2612	96.5782	99.6937
	10	KJ753805-RVA/Human-wt/ZAF/MRC-DPRU1350/2007/G1P[8]	99.3865	98.4591	98.7692	98.4591	98.4591	97.8361	98.1481	97.5231	97.2091
	11	KX638513-RVA/Human-wt/IND/0910/2009/G1P[8]	99.3865	98.4591	98.7692	98.4591	98.4591	98.4591	98.7692	98.1481	97.8361
	12	OR205734- RVA/Human-wt/IND/C-793/2008/G1P[8]	99.0783	98.1481	98.4591	98.1481	98.1481	98.1481	98.4591	97.8361	97.5231
	13	MT737564-RVA/Human-wt/MOZ/MAN0033/2012/G1P[8]	98.4591	97.5231	97.8361	97.5231	97.5231	97.5231	97.8361	99.0783	98.7692
	14	JN258917-RVA/Human-wt/Bel/BE00097/2009/G1P[8]	98.7692	97.8361	98.1481	97.8361	97.8361	97.8361	98.1481	97.5231	97.2091
	15	JX027818-RVA/Human-wt/AUS/CK00083/2008/G1P[8]	98.7692	97.8361	98.1481	97.8361	97.8361	97.8361	98.1481	97.5231	97.2091
	16	HQ392294-RVA/Human-wt/BEL/BE00034/2008/G1P[8]	99.6937	98.7692	99.0783	98.7692	98.7692	98.1481	98.4591	97.8361	97.5231
	17	JQ087439-RVA/Human-tc/CHN/R588/2005/G1P[8]	98.1481	97.2091	97.5231	97.2091	97.2091	99.6937	98.1481	96.8942	96.5782
	18	JQ087428-RVA/Human-tc/CHN/Y128/2004/G1P[8]	98.1481	97.2091	97.5231	97.2091	97.2091	99.6937	98.1481	96.8942	96.5782
	19	MK060166-RVA/Hu-wt/RUS/Novosibirsk/Nov09-D297/2009/G1P[8]	96.8942	95.9433	96.2612	95.9433	95.9433	98.4591	96.8942	95.6243	95.3043
	20	MK060165-RVA/Hu-wt/RUS/Novosibirsk/Nov09-D229/2009/G1P[8]	96.8942	95.9433	96.2612	95.9433	95.9433	98.4591	96.8942	95.6243	95.3043
	21	KP735840-RVA/Human-wt/TW/CCH636/2010/G1P[X]	98.1424	97.2004	97.5154	97.2004	97.2004	99.0755	98.7654	96.8845	96.5675
	22	KP752758-RVA/Human-wt/TGO/MRC-DPRU4562/2011/G1P[8]	97.5231	97.2091	96.8942	97.2091	97.2091	97.2091	99.3865	96.8942	96.5782
	23	KJ752243-RVA/Human-wt/ZMB/MRC-DPRU1648/2009/G1P[8]	98.4591	97.5231	97.8361	97.5231	97.5231	97.5231	97.8361	98.4591	98.1481
	24	KP222809-RVA/Human-wt/MOZ/21123/2011/G1P[8]	98.4496	97.8226	97.8226	97.8226	97.8226	97.5077	97.8226	98.7616	98.4496
	25	MT163245-RVA/Human-wt/ZAF/UFS-NGS-MRC-DPRU1971/2008/G1P[8]	99.6918	99.0726	99.0726	99.0726	99.0726	98.1366	98.4496	98.1366	97.8226
	26	MT737571-RVA/Human-wt/MOZ/HCN0727/2015/G1P[8]	94.6612	93.6888	94.6612	93.6888	93.6888	94.3381	94.014	93.6888	93.3625
	27	MT737565-RVA/Human-wt/MOZ/HCN0753/2015/G1P[8]	94.6612	93.6888	94.6612	93.6888	93.6888	94.3381	94.014	93.6888	93.3625
	28	MT737581-RVA/Human-wt/MOZ/HGM0059/2014/G1P[8]	94.6612	93.6888	94.6612	93.6888	93.6888	94.3381	94.014	93.6888	93.3625
	29	MT737580-RVA/Human-wt/MOZ/HGM0048/2014/G1P[8]	94.6612	93.6888	94.6612	93.6888	93.6888	94.3381	94.014	93.6888	93.3625
	30	MT737570-RVA/Human-wt/MOZ/HGM0007/2014/G1P[8]	94.6612	93.6888	94.6612	93.6888	93.6888	94.3381	94.014	93.6888	93.3625
	31	MT737585-RVA/Human-wt/MOZ/HPQ1152/2016/G1P[8]	94.3381	93.3625	94.3381	93.3625	93.3625	94.014	93.6888	93.6888	93.3625
	32	MT737584-RVA/Human-wt/MOZ/HCN1011/2016/G1P[8]	94.6612	93.6888	94.6612	93.6888	93.6888	94.3381	94.014	93.6888	93.3625
	33	MT737582-RVA/Human-wt/MOZ/HCN0154/2015/G1P[8]	94.3381	93.3625	94.3381	93.3625	93.3625	94.014	93.6888	93.3625	93.0352
	34	MT737576-RVA/Human-wt/MOZ/HGM1789/2017/G1P[8]	94.6612	93.6888	94.6612	93.6888	93.6888	94.3381	94.014	93.6888	93.3625
	35	MT737575-RVA/Human-wt/MOZ/HPQ1706/2017/G1P[8]	94.6612	93.6888	94.6612	93.6888	93.6888	94.3381	94.014	93.6888	93.3625
	36	MT737588-RVA/Human-wt/MOZ/HCN0874/2016/G1P[8]	94.6612	93.6888	94.6612	93.6888	93.6888	94.3381	94.014	93.6888	93.3625
	37	MT737583-RVA/Human-wt/MOZ/HJM0338/2015/G1P[8]	94.6612	93.6888	94.6612	93.6888	93.6888	94.3381	94.014	93.6888	93.3625
	38	MT737577-RVA/Human-wt/MOZ/HCB1682/2017/G1P[8]	94.6612	93.6888	94.6612	93.6888	93.6888	94.3381	94.014	93.6888	93.3625
	39	MT737568-RVA/Human-wt/MOZ/HCN1624/2017/G1P[8]	94.6612	93.6888	94.6612	93.6888	93.6888	94.3381	94.014	93.6888	93.3625
	40	MT737561-RVA/Human-wt/MOZ/HCN1552/2017/G1P[8]	94.6612	93.6888	94.6612	93.6888	93.6888	94.3381	94.014	93.6888	93.3625
	41	MT737592-RVA/Human-wt/MOZ/HGM0033/2014/G1P[8]	94.6612	93.6888	94.6612	93.6888	93.6888	94.3381	94.014	93.3625	93.0352
	42	MT737591-RVA/Human-wt/MOZ/HGM0544/2015/G1P[8]	94.6612	93.6888	94.6612	93.6888	93.6888	94.3381	94.014	93.6888	93.3625
	43	MT737587- RVA/Human-wt/MOZ/HCN1336/2016/G1P[8]	94.6612	93.6888	94.6612	93.6888	93.6888	94.3381	94.014	93.6888	93.3625
	44	MT737579-RVA/Human-wt/MOZ/HCN1358/2016/G1P[8]	94.6612	93.6888	94.6612	93.6888	93.6888	94.3381	94.014	93.6888	93.3625
	45	MT737578-RVA/Human-wt/MOZ/HCN1617/2017/G1P[8]	94.6612	93.6888	94.6612	93.6888	93.6888	94.3381	94.014	93.6888	93.3625
	46	MT737573-RVA/Human-wt/MOZ/HJM1650/2017/G1P[8]	94.6612	93.6888	94.6612	93.6888	93.6888	94.3381	94.014	93.6888	93.3625
	47	MT737569- RVA/Human-wt/MOZ/HGM1641/2017/G1P[8]	94.3381	93.3625	94.3381	93.3625	93.3625	94.014	93.6888	93.3625	93.0352
	48	MT737567-RVA/Human-wt/MOZ/HCN1602/2017/G1P[8]	94.3381	93.3625	94.3381	93.3625	93.3625	94.014	93.6888	93.3625	93.0352
	49	MT737563-RVA/human-wt/MOZ/HCN1625/2017/G1P[8]	94.6612	93.6888	94.6612	93.6888	93.6888	94.3381	94.014	93.6888	93.3625
	50	MT737562-RVA/Human-wt/MOZ/HCN1587/2017/G1P[8]	94.3381	93.3625	94.3381	93.3625	93.3625	94.014	93.6888	93.3625	93.0352
	51	MT737560-RVA/Human-wt/MOZ/HCN1531/2017/G1P[8]	94.6612	93.6888	94.6612	93.6888	93.6888	94.3381	94.014	93.6888	93.3625
	52	MT737559-RVA/Human-wt/MOZ/HCN1418/2016/G1P[8]	94.6612	93.6888	94.6612	93.6888	93.6888	94.3381	94.014	93.6888	93.3625
	53	MT737557-RVA/Human-wt/MOZ/HCN1181/2016/G1P[8]	94.3381	93.3625	94.3381	93.3625	93.3625	94.014	93.6888	93.3625	93.0352
	54	MT737574-RVA/Human-wt/MOZ/HCN1658/2017/G1P[8]	94.6612	93.6888	94.6612	93.6888	93.6888	94.3381	94.014	93.6888	93.3625
	55	MT737566-RVA/Human-wt/MOZ/HGM1245/2016/G1P[8]	94.9833	94.014	94.9833	94.014	94.014	94.6612	94.3381	94.014	93.6888
	56	MT737558-RVA/Human-wt/MOZ/HGM1234/2016/G1P[8]	94.9833	94.014	94.9833	94.014	94.014	94.6612	94.3381	94.014	93.6888
	57	MT737589-RVA/Human-wt/MOZ/HCN0690/2015/G1P[8]	94.6612	93.6888	94.6612	93.6888	93.6888	94.3381	94.014	93.6888	93.3625

## Sheet: G9-TS4
	Title: Whole-genome analysis of Rotavirus G1P[8] and other Wa-like strains in Mozambican children: Evidence of genetic variations of pre- vaccine G1P[8] strains from Manhiça, Mozambique
		Filomena Manjate, Percina Chirinda, Peter Mwangi, Eva D. João, Milton Mogotsi, Marcelino Garrine, Augusto Messa Jr., Delfino Vubil, Nélio Nobela, Karen Kotloff, James P. Nataro, Tacilta Nhampossa, Sozinho Acácio, Goitom Weldegebriel, Jacqueline E. Tate, Umesh Parashar, Jason M. Mwenda, Pedro L. Alonso, Martin Nyaga, Celso Cunha and Inácio Mandomando
	Supplementary Table 4: Nucleotide and deduced amino acid identities of VP7 encoding genome segment of G9 strains from children with and without diarrhoea, calculated by distance matriced using p-distance algorithms in MEGA 11 (Tamura et al., 2021)
		G9 strain	Nucleotide identities (%)
			1
	1	RVA/Human-wt/MOZ/MAN1552518.5/2015/G9P8
	2	MN552087-RVA/Human-wt/RUS/Novosibirsk/NS17-A895/2017/G9P[8]	99.088
	3	MN551926-RVA/Human-wt/RUS/Novosibirsk/NS16-C7/2016/G9P[8]	99.088
	4	MN478548-RVA/Human-wt/USA/3000053718/2015/G9P[8]	99.49
	5	LC491440-RVA/Human-wt/VNM/RVN16.1024/2016/G9P[8]	98.987
	6	LC172424-RVA/Human-wt/JPN/YM022/2013/G9P[8]	99.493
	7	LC172396-RVA/Human-wt/JPN/SP010/2013/G9P[8]	99.291
	8	KX778606-RVA/Human-wt/CHN/km15105/G9P[8]	99.185
	9	KX778601-RVA/Human-wt/CHN/km15094/G9P[8]	99.185
	10	KX778598-RVA/Human-wt/CHN/km15035/G9P[8]	99.185
	11	KP222830-RVA/Human-wt/MOZ/21155/2011/G9P[8]	92.762
	12	KP222836-RVA/Human-wt/MOZ/21162/2011/G9P[8]	91.946
	13	PP585960-RVA/Human-wt/MOZ/HGJM0334/2015/G9P[8]	99.797
	14	PP585962-RVA/Human-wt/MOZ/HGJM0318/2015/G9P[8]	99.797
	15	PP585964-RVA/Human-wt/MOZ/HGJM0407/2015/G9P[8]	99.797
	16	PP585965-RVA/Human-wt/MOZ/HCN0370/2015/G9P[8]	99.797
	17	PP585966-RVA/Human-wt/MOZ/HGJM0385/2015/G9P[8]	99.797
	18	PP585967-RVA/Human-wt/MOZ/HGM0322/2015/G9P[8]	99.797
	19	PP585968-RVA/Human-wt/MOZ/HGJM0497/2015/G9P[8]	99.797
	20	PP585969-RVA/Human-wt/MOZ/HGJM0413/2015/G9P[8]	99.797
	21	PP585970-RVA/Human-wt/MOZ/HGM0353/2015/G9P[8]	99.797
	22	PP585971-RVA/Human-wt/MOZ/HGM0389/2015/G9P[8]	99.797
	23	PP585972-RVA/Human-wt/MOZ/HGJM0643/2015/G9P[8]	99.696
	24	PP585973-RVA/Human-wt/MOZ/HGJM0644/2015/G9P[8]	99.189
	25	PP848601-RVA/Human-wt/MOZ/HCN1357/2016/G9P[6]	92.198
	26	PP848602-RVA/Human-wt/MOZ/HCN1359/2016/G9P[6]	92.198
	27	PP848607-RVA/Human-wt/MOZ/HCN1347/2016/G9P[6]	92.198
	28	PP848726-RVA/Human-wt/MOZ/HGQ1296/2016/G9P[6]	92.097
	29	PP848603-RVA/Human-wt/MOZ/HCN1369/2017/G9P[6]	92.198
	30	PP848605-RVA/Human-wt/MOZ/HCN1597/2017/G9P[6]	92.097
	31	PP848606-RVA/Human-wt/MOZ/HGJM1782/2017/G9P[6]	92.198
	32	PP848609-RVA/Human-wt/MOZ/HCN1855/2017/G9P[4]	92.097
	33	PP848735-RVA/Human-wt/MOZ/HCN1595/2017/G9P[4]	91.666
	34	PP848747-RVA/Human-wt/MOZ/HCN1598/2017/G9P[4]	91.164
	35	PP848762-RVA/Human-wt/MOZ/HGJM1647/2017/G9P[4]	91.853
	36	PP848770-RVA/Human-wt/MOZ/HCN1600/2017/G9P[4]	92.097
	37	PP848776-RVA/Human-wt/MOZ/HCN1604/2017/G9P[4]	92.097
	38	PP848608-RVA/Human-wt/MOZ/HGM1883/2018/G9P[6]	91.995
		G9 strain	Amino acid identities (%)
			1
	1	RVA/Human-wt/MOZ/MAN1552518.5/2015/G9P8
	2	MN552087-RVA/Human-wt/RUS/Novosibirsk/NS17-A895/2017/G9P[8]	98.78
	3	MN551926-RVA/Human-wt/RUS/Novosibirsk/NS16-C7/2016/G9P[8]	98.78
	4	MN478548-RVA/Human-wt/USA/3000053718/2015/G9P[8]	99.08
	5	LC491440-RVA/Human-wt/VNM/RVN16.1024/2016/G9P[8]	98.476
	6	LC172424-RVA/Human-wt/JPN/YM022/2013/G9P[8]	98.78
	7	LC172396-RVA/Human-wt/JPN/SP010/2013/G9P[8]	98.78
	8	KX778606-RVA/Human-wt/CHN/km15105/G9P[8]	99.08
	9	KX778601-RVA/Human-wt/CHN/km15094/G9P[8]	99.08
	10	KX778598-RVA/Human-wt/CHN/km15035/G9P[8]	98.773
	11	KP222830-RVA/Human-wt/MOZ/21155/2011/G9P[8]	96.012
	12	KP222836-RVA/Human-wt/MOZ/21162/2011/G9P[8]	95.398
	13	PP585960-RVA/Human-wt/MOZ/HGJM0334/2015/G9P[8]	99.695
	14	PP585962-RVA/Human-wt/MOZ/HGJM0318/2015/G9P[8]	99.39
	15	PP585964-RVA/Human-wt/MOZ/HGJM0407/2015/G9P[8]	99.39
	16	PP585965-RVA/Human-wt/MOZ/HCN0370/2015/G9P[8]	99.39
	17	PP585966-RVA/Human-wt/MOZ/HGJM0385/2015/G9P[8]	99.39
	18	PP585967-RVA/Human-wt/MOZ/HGM0322/2015/G9P[8]	99.39
	19	PP585968-RVA/Human-wt/MOZ/HGJM0497/2015/G9P[8]	99.39
	20	PP585969-RVA/Human-wt/MOZ/HGJM0413/2015/G9P[8]	99.39
	21	PP585970-RVA/Human-wt/MOZ/HGM0353/2015/G9P[8]	99.39
	22	PP585971-RVA/Human-wt/MOZ/HGM0389/2015/G9P[8]	99.39
	23	PP585972-RVA/Human-wt/MOZ/HGJM0643/2015/G9P[8]	99.39
	24	PP585973-RVA/Human-wt/MOZ/HGJM0644/2015/G9P[8]	98.78
	25	PP848601-RVA/Human-wt/MOZ/HCN1357/2016/G9P[6]	94.817
	26	PP848602-RVA/Human-wt/MOZ/HCN1359/2016/G9P[6]	94.817
	27	PP848607-RVA/Human-wt/MOZ/HCN1347/2016/G9P[6]	94.817
	28	PP848726-RVA/Human-wt/MOZ/HGQ1296/2016/G9P[6]	94.817
	29	PP848603-RVA/Human-wt/MOZ/HCN1369/2017/G9P[6]	94.817
	30	PP848605-RVA/Human-wt/MOZ/HCN1597/2017/G9P[6]	94.512
	31	PP848606-RVA/Human-wt/MOZ/HGJM1782/2017/G9P[6]	94.817
	32	PP848609-RVA/Human-wt/MOZ/HCN1855/2017/G9P[4]	95.121
	33	PP848735-RVA/Human-wt/MOZ/HCN1595/2017/G9P[4]	94.357
	34	PP848747-RVA/Human-wt/MOZ/HCN1598/2017/G9P[4]	94.736
	35	PP848762-RVA/Human-wt/MOZ/HGJM1647/2017/G9P[4]	94.785
	36	PP848770-RVA/Human-wt/MOZ/HCN1600/2017/G9P[4]	94.817
	37	PP848776-RVA/Human-wt/MOZ/HCN1604/2017/G9P[4]	94.817
	38	PP848608-RVA/Human-wt/MOZ/HGM1883/2018/G9P[6]	94.512

## Sheet: G12-TS5
	Title: Whole-genome analysis of Rotavirus G1P[8] and other Wa-like strains in Mozambican children: Evidence of genetic variations of pre- vaccine G1P[8] strains from Manhiça, Mozambique
		Filomena Manjate, Percina Chirinda, Peter Mwangi, Eva D. João, Milton Mogotsi, Marcelino Garrine, Augusto Messa Jr., Delfino Vubil, Nélio Nobela, Karen Kotloff, James P. Nataro, Tacilta Nhampossa, Sozinho Acácio, Goitom Weldegebriel, Jacqueline E. Tate, Umesh Parashar, Jason M. Mwenda, Pedro L. Alonso, Martin Nyaga, Celso Cunha and Inácio Mandomando
	Supplementary Table 5: Nucleotide and deduced amino acid identities of VP7 encoding genome segment of G3 strains from children with and without diarrhoea, calculated by distance matriced using p-distance algorithms in MEGA 11 (Tamura et al., 2021)
		G12 strains	Nucleotide identities (%)
			1	2	3	4	5	6	7	8	9	10	11	12	13	14
	1	RVA/Human-wt/MOZ/MAN310450/2012/G12P[6]
	2	RVA/Human-wt/MOZ/MAN320713/2012/G12P[6]	100
	3	RVA/Human-wt/MOZ/MAN302160/2009/G12P[8]	98.2409	98.2409
	4	RVA/Human-wt/MOZ/MAN302543/2009/G12P[8]	98.2409	98.2409	100
	5	RVA/Human-wt/MOZ/MAN302433/2009/G12P[8]	98.2409	98.2409	100	100
	6	RVA/Human-wt/MOZ/MAN302427/2009/G12P[8]	98.2409	98.2409	100	100	100
	7	RVA/Human-wt/MOZ/MAN302466/2009/G12P[8]	98.1357	98.1357	99.8986	99.8986	99.8986	99.8986
	8	RVA/Human-wt/MOZ/MAN303555/2011/G12P[8]	95.7537	95.7537	96.86	96.86	96.86	96.86	96.7523
	9	RVA/Human-wt/MOZ/MAN303550/2011/G12P[8]	95.6434	95.6434	96.7523	96.7523	96.7523	96.7523	96.6444	99.8986
	10	RVA/Human-wt/MOZ/MAN303545/2011/G12P[8]	95.7537	95.7537	96.86	96.86	96.86	96.86	96.7523	100	99.8986
	11	RVA/Human-wt/MOZ/MAN320717/2012/G12P[8]	95.7537	95.7537	96.6422	96.6422	96.6422	96.6422	96.534	99.7969	99.6951	99.7969
	12	RVA/Human-wt/MOZ/MAN320725/2012/G12P[8]	95.7537	95.7537	96.6422	96.6422	96.6422	96.6422	96.534	99.7969	99.6951	99.7969	100
	13	RVA/Human-wt/MOZ/MAN320790/2012/G12P[8]	95.6419	95.6419	96.5328	96.5328	96.5328	96.5328	96.4244	99.695	99.5929	99.695	99.8986	99.8986
	14	RVA/Human-wt/MOZ/MAN310426/2012/G12P[8]	95.5343	95.5343	96.7534	96.7534	96.7534	96.7534	96.6455	99.491	99.5932	99.491	99.2857	99.2857	99.1827
	15	MG926719-RVA/Human-wt/MOZ/0289/2012/G12P[6]	100	100	98.2409	98.2409	98.2409	98.2409	98.1357	95.7537	95.6434	95.7537	95.7537	95.7537	95.6419	95.5343
	16	AB938240-RVA/Human-tc/MWI/MAL39/2007/G12P[6]	98.4512	98.4512	99.797	99.797	99.797	99.797	99.6952	96.859	96.7512	96.859	96.641	96.641	96.5316	96.7523
	17	AB861950-RVA/Human-tc/KEN/KDH633/2010/G12P[6]	98.0252	98.0252	99.3869	99.3869	99.3869	99.3869	99.2841	96.416	96.3071	96.416	96.1954	96.1954	96.0847	96.3084
	18	JN591407-RVA/Human-wt/MWI//MAL88/XXXX/G12P[6]	98.3459	98.3459	99.6951	99.6951	99.6951	99.6951	99.5931	96.7501	96.6422	96.7501	96.5316	96.5316	96.422	96.6433
	19	AB938243-RVA/Human-tc/MWI/MAL65/2008/G12P[8]	98.3454	98.3454	99.2848	99.2848	99.2848	99.2848	99.1819	96.7491	96.6411	96.7491	96.5305	96.5305	96.4208	96.6422
	20	KJ752474-RVA/Human-wt/ZAF/MRC-DPRU1911/2007/G12P[6]	98.2392	98.2392	99.3875	99.3875	99.3875	99.3875	99.2848	96.6388	96.5305	96.6388	96.4196	96.4196	96.3096	96.5317
	21	KP752939-RVA/Human-wt/ZAF/MRC-DPRU1370/2004/G12P[6]	98.6611	98.6611	99.5929	99.5929	99.5929	99.5929	99.4907	97.0758	96.9685	97.0758	96.859	96.859	96.7501	96.9695
	22	KP222810-RVA/Human-wt/MOZ/21125/2011/G12P[8]	95.7265	95.7265	96.8402	96.8402	96.8402	96.8402	96.7318	100	99.898	100	99.7956	99.7956	99.6931	99.4879
	23	KP222835-RVA/Human-wt/MOZ/21161/2011/G12P[8]	95.6154	95.6154	96.7318	96.7318	96.7318	96.7318	96.6231	99.898	99.7958	99.898	99.6932	99.6932	99.5904	99.3849
	24	KP222826-RVA/Human-wt/MOZ/21149/2011/G12P[8]	95.6154	95.6154	96.7318	96.7318	96.7318	96.7318	96.6231	99.898	99.7958	99.898	99.6932	99.6932	99.5904	99.3849
	25	KP222818-RVA/Human-wt/MOZ/21140/2011/G12P[8]	95.8373	95.8373	96.9484	96.9484	96.9484	96.9484	96.8402	99.898	99.7958	99.898	99.6932	99.6932	99.5904	99.3849
	26	KP222849-RVA/Human-wt/MOZ/21194/2011/G12P[8]	95.8373	95.8373	96.9484	96.9484	96.9484	96.9484	96.8402	99.898	99.7958	99.898	99.6932	99.6932	99.5904	99.3849
	27	MH169541-RVA/Human-wt/CA-OB/3001163387/2017/G12P[8]	95.8387	95.8387	96.9494	96.9494	96.9494	96.9494	96.8412	99.6933	99.5907	99.6933	99.4876	99.4876	99.3843	99.1781
	28	MH169547-RVA/Human-wt/CA-OB/3001026417/2017/G12P[8]	95.7265	95.7265	96.9484	96.9484	96.9484	96.9484	96.8402	99.4877	99.3847	99.4877	99.2811	99.2811	99.1773	99.1779
	29	MH169552-RVA/Human-wt/CA-OB/3000808449/2017/G12[P8]	95.6169	95.6169	96.8412	96.8412	96.8412	96.8412	96.7328	99.3849	99.2818	99.3849	99.1779	99.1779	99.074	99.0746
		G12 strains	Amino acid identities (%)
			1	2	3	4	5	6	7	8	9	10	11	12	13	14
	1	RVA/Human-wt/MOZ/MAN310450/2012/G12P[6]
	2	RVA/Human-wt/MOZ/MAN320713/2012/G12P[6]	100
	3	RVA/Human-wt/MOZ/MAN302160/2009/G12P[8]	98.4591	98.4591
	4	RVA/Human-wt/MOZ/MAN302543/2009/G12P[8]	98.4591	98.4591	100
	5	RVA/Human-wt/MOZ/MAN302433/2009/G12P[8]	98.4591	98.4591	100	100
	6	RVA/Human-wt/MOZ/MAN302427/2009/G12P[8]	98.4591	98.4591	100	100	100
	7	RVA/Human-wt/MOZ/MAN302466/2009/G12P[8]	98.1481	98.1481	99.6937	99.6937	99.6937	99.6937
	8	RVA/Human-wt/MOZ/MAN303555/2011/G12P[8]	97.2091	97.2091	97.8361	97.8361	97.8361	97.8361	97.5231
	9	RVA/Human-wt/MOZ/MAN303550/2011/G12P[8]	96.8942	96.8942	97.5231	97.5231	97.5231	97.5231	97.2091	99.6937
	10	RVA/Human-wt/MOZ/MAN303545/2011/G12P[8]	97.2091	97.2091	97.8361	97.8361	97.8361	97.8361	97.5231	100	99.6937
	11	RVA/Human-wt/MOZ/MAN320717/2012/G12P[8]	97.2091	97.2091	97.2091	97.2091	97.2091	97.2091	96.8942	99.3865	99.0783	99.3865
	12	RVA/Human-wt/MOZ/MAN320725/2012/G12P[8]	97.2091	97.2091	97.2091	97.2091	97.2091	97.2091	96.8942	99.3865	99.0783	99.3865	100
	13	RVA/Human-wt/MOZ/MAN320790/2012/G12P[8]	96.8942	96.8942	96.8942	96.8942	96.8942	96.8942	96.5782	99.0783	98.7692	99.0783	99.6937	99.6937
	14	RVA/Human-wt/MOZ/MAN310426/2012/G12P[8]	96.5782	96.5782	97.2091	97.2091	97.2091	97.2091	96.8942	99.0783	99.3865	99.0783	98.4591	98.4591	98.1481
	15	MG926719-RVA/Human-wt/MOZ/0289/2012/G12P[6]	100	100	98.4591	98.4591	98.4591	98.4591	98.1481	97.2091	96.8942	97.2091	97.2091	97.2091	96.8942	96.5782
	16	AB938240-RVA/Human-tc/MWI/MAL39/2007/G12P[6]	98.4591	98.4591	100	100	100	100	99.6937	97.8361	97.5231	97.8361	97.2091	97.2091	96.8942	97.2091
	17	AB861950-RVA/Human-tc/KEN/KDH633/2010/G12P[6]	98.1481	98.1481	99.6937	99.6937	99.6937	99.6937	99.3865	97.5231	97.2091	97.5231	96.8942	96.8942	96.5782	96.8942
	18	JN591407-RVA/Human-wt/MWI//MAL88/XXXX/G12P[6]	98.1481	98.1481	99.6937	99.6937	99.6937	99.6937	99.3865	97.5231	97.2091	97.5231	96.8942	96.8942	96.5782	96.8942
	19	AB938243-RVA/Human-tc/MWI/MAL65/2008/G12P[8]	98.4591	98.4591	99.3865	99.3865	99.3865	99.3865	99.0783	97.8361	97.5231	97.8361	97.2091	97.2091	96.8942	97.2091
	20	KJ752474-RVA/Human-wt/ZAF/MRC-DPRU1911/2007/G12P[6]	98.4591	98.4591	100	100	100	100	99.6937	97.8361	97.5231	97.8361	97.2091	97.2091	96.8942	97.2091
	21	KP752939-RVA/Human-wt/ZAF/MRC-DPRU1370/2004/G12P[6]	98.7692	98.7692	99.6937	99.6937	99.6937	99.6937	99.3865	98.1481	97.8361	98.1481	97.5231	97.5231	97.2091	97.5231
	22	KP222810-RVA/Human-wt/MOZ/21125/2011/G12P[8]	97.2004	97.2004	97.8294	97.8294	97.8294	97.8294	97.5154	100	99.6928	100	99.3846	99.3846	99.0755	99.0755
	23	KP222835-RVA/Human-wt/MOZ/21161/2011/G12P[8]	96.8845	96.8845	97.5154	97.5154	97.5154	97.5154	97.2004	99.6928	99.3846	99.6928	99.0755	99.0755	98.7654	98.7654
	24	KP222826-RVA/Human-wt/MOZ/21149/2011/G12P[8]	96.8845	96.8845	97.5154	97.5154	97.5154	97.5154	97.2004	99.6928	99.3846	99.6928	99.0755	99.0755	98.7654	98.7654
	25	KP222818-RVA/Human-wt/MOZ/21140/2011/G12P[8]	97.2004	97.2004	97.8294	97.8294	97.8294	97.8294	97.5154	100	99.6928	100	99.3846	99.3846	99.0755	99.0755
	26	KP222849-RVA/Human-wt/MOZ/21194/2011/G12P[8]	97.2004	97.2004	97.8294	97.8294	97.8294	97.8294	97.5154	100	99.6928	100	99.3846	99.3846	99.0755	99.0755
	27	MH169541-RVA/Human-wt/CA-OB/3001163387/2017/G12P[8]	97.5154	97.5154	98.1424	98.1424	98.1424	98.1424	97.8294	99.6928	99.3846	99.6928	99.0755	99.0755	98.7654	98.7654
	28	MH169547-RVA/Human-wt/CA-OB/3001026417/2017/G12P[8]	97.5154	97.5154	97.8294	97.8294	97.8294	97.8294	97.5154	99.3846	99.0755	99.3846	98.7654	98.7654	98.4544	98.4544
	29	MH169552-RVA/Human-wt/CA-OB/3000808449/2017/G12[P8]	97.2004	97.2004	97.8294	97.8294	97.8294	97.8294	97.5154	99.3846	99.0755	99.3846	98.7654	98.7654	98.4544	98.4544

## Sheet: P6-TS6
	Title:Whole-genome analysis of Rotavirus G1P[8] and other Wa-like strains in Mozambican children: Evidence of genetic variations of pre- vaccine G1P[8] strains from Manhiça, Mozambique
		Filomena Manjate, Percina Chirinda, Peter Mwangi, Eva D. João, Milton Mogotsi, Marcelino Garrine, Augusto Messa Jr., Delfino Vubil, Nélio Nobela, Karen Kotloff, James P. Nataro, Tacilta Nhampossa, Sozinho Acácio, Goitom Weldegebriel, Jacqueline E. Tate, Umesh Parashar, Jason M. Mwenda, Pedro L. Alonso, Martin Nyaga, Celso Cunha and Inácio Mandomando
	Supplementary Table 6: Nucleotide and deduced amino acid identities of VP7 encoding genome segment of P[6] strains from children with and without diarrhoea, calculated by distance matriced using p-distance algorithms in MEGA 11 (Tamura et al., 2021)
		P[6] strain	Nucleotide identities (%)
			1	2
	1	RVA/Human-wt/MOZ/MAN310450/2012/G12P[6]
	2	RVA/Human-wt/MOZ/MAN320713/2012/G12P[6]	99.9142
	3	MG926779-RVA/Human-wt/MOZ/0042/2012/G12P[6]	99.9142	99.9142
	4	MG891974-RVA/Human-wt/MOZ/0050/2012/G12P[6]	99.8712	99.8712
	5	MG926717-RVA/Human-wt/MOZ/0289/2012/G12P[6]	99.8712	99.8712
	6	MN746075-RVA/Human-wt/LBN/M21/2011/G12P[6]	99.443	99.443
	7	MN746064-RVA/Human-wt/LBN/M13/2011/G12P[6]	99.443	99.443
	8	KX265705-RVA/Human-tc/EGY/AS1002/2012/G12P[6]	99.055	99.055
	9	KJ752817-RVA/Human-wt/ZAF/MRC-DPRU4090/2011/G12P[6]	99.657	99.657
	10	LC019055-RVA/Human-tc/MMR/A23/2011/G12P[6]	99.186	99.186
	11	PP848561-RVA/Human-wt/MOZ/HCN1357/2016/G9P[6]	95.542	95.542
	12	PP848562-RVA/Human-wt/MOZ/HCN1359/2016/G9P[6]	95.542	95.542
	13	PP848731-RVA/Human-wt/MOZ/HGQ1296/2016/G9P[6]	95.56	95.56
	14	PP848567-RVA/Human-wt/MOZ/HCN1347/2016/G9P[6]	95.456	95.456
	15	PP848563-RVA/Human-wt/MOZ/HCN1369/2017/G9P[6]	95.456	95.456
	16	PP848564-RVA/Human-wt/MOZ/HCN1371/2017/G9P[6]	95.456	95.456
	17	PP848565-RVA/Human-wt/MOZ/HCN1597/2017/G9P[6]	95.499	95.499
	18	PP848566-RVA/Human-wt/MOZ/HGJM1782/2017/G9P[6]	95.37	95.37
	19	PP848568-RVA/Human-wt/MOZ/HGM1883/2018/G9P[6]	95.37	95.37
		P[6] strain	Amino acid identities (%)
			1	2
	1	RVA/Human-wt/MOZ/MAN310450/2012/G12P[6]
	2	RVA/Human-wt/MOZ/MAN320713/2012/G12P[6]	99.858
	3	MG926779-RVA/Human-wt/MOZ/0042/2012/G12P[6]	99.7147	99.858
	4	MG891974-RVA/Human-wt/MOZ/0050/2012/G12P[6]	99.573	99.715
	5	MG926717-RVA/Human-wt/MOZ/0289/2012/G12P[6]	99.573	99.715
	6	MN746075-RVA/Human-wt/LBN/M21/2011/G12P[6]	98.148	98.291
	7	MN746064-RVA/Human-wt/LBN/M13/2011/G12P[6]	98.291	98.433
	8	KX265705-RVA/Human-tc/EGY/AS1002/2012/G12P[6]	97.147	97.29
	9	KJ752817-RVA/Human-wt/ZAF/MRC-DPRU4090/2011/G12P[6]	98.86	99.003
	10	LC019055-RVA/Human-tc/MMR/A23/2011/G12P[6]	97.721	97.863
	11	PP848561-RVA/Human-wt/MOZ/HCN1357/2016/G9P[6]	87.818	87.96
	12	PP848562-RVA/Human-wt/MOZ/HCN1359/2016/G9P[6]	87.818	87.96
	13	PP848731-RVA/Human-wt/MOZ/HGQ1296/2016/G9P[6]	87.874	88.017
	14	PP848567-RVA/Human-wt/MOZ/HCN1347/2016/G9P[6]	87.535	87.677
	15	PP848563-RVA/Human-wt/MOZ/HCN1369/2017/G9P[6]	87.535	87.677
	16	PP848564-RVA/Human-wt/MOZ/HCN1371/2017/G9P[6]	87.535	87.677
	17	PP848565-RVA/Human-wt/MOZ/HCN1597/2017/G9P[6]	87.818	87.96
	18	PP848566-RVA/Human-wt/MOZ/HGJM1782/2017/G9P[6]	87.252	87.393
	19	PP848568-RVA/Human-wt/MOZ/HGM1883/2018/G9P[6]	87.393	87.535

## Sheet: P8-TS7
	Title: Whole-genome analysis of Rotavirus G1P[8] and other Wa-like strains in Mozambican children: Evidence of genetic variations of pre- vaccine G1P[8] strains from Manhiça, Mozambique
		Filomena Manjate, Percina Chirinda, Peter Mwangi, Eva D. João, Milton Mogotsi, Marcelino Garrine, Augusto Messa Jr., Delfino Vubil, Nélio Nobela, Karen Kotloff, James P. Nataro, Tacilta Nhampossa, Sozinho Acácio, Goitom Weldegebriel, Jacqueline E. Tate, Umesh Parashar, Jason M. Mwenda, Pedro L. Alonso, Martin Nyaga, Celso Cunha and Inácio Mandomando
	Supplementary Table 7: Nucleotide and deduced amino acid identities of VP4 encoding genome segment of P[8] strains from children with and without diarrhoea, calculated by distance matriced using p-distance algorithms in MEGA 11 (Tamura et al., 2021)
		P[8] strains	Nucleotide identities (%)
			1	2	3	4	5	6	7	8	9	10	11	12	13	14	15	16	17	18	19	20	21	22
	1	RVA/Human-wt/MOZ/MAN300256/2008/G1P[8]
	2	RVA/Human-wt/MOZ/MAN300299/2008/G1P[8]	96.177
	3	RVA/Human-wt/MOZ/MAN300329/2008/G1P[8]	96.134	99.8711
	4	RVA/Human-wt/MOZ/MAN300220/2008/G1P[8]	99.6994	96.2199	96.0911
	5	RVA/Human-wt/MOZ/MAN300405/2008/G1P[8]	99.7424	96.2629	96.134	99.9571
	6	RVA/Human-wt/MOZ/MAN302545/2009/G1P[8]	97.4667	96.3918	96.3488	97.4238	97.4667
	7	RVA/Human-wt/MOZ/MAN302509/2009/G1P[8]	97.939	95.9192	95.8763	97.8961	97.939	97.4667
	8	RVA/Human-wt/MOZ/MAN310422/2012/G1P[8]	98.1537	95.6186	95.5756	98.1108	98.1537	96.8227	97.3809
	9	RVA/Human-wt/MOZ/MAN310425/2012/G1P[8]	98.1108	95.5756	95.5326	98.0678	98.1108	96.7797	97.3379	99.9571
	10	RVA/Human-wt/MOZ/MAN1552518.5/2015/G9P[8]	97.1662	96.0911	96.0481	97.1232	97.1662	99.1842	97.1662	96.5221	96.4792
	11	RVA/Human-wt/MOZ/MAN302543/2009/G12P[8]	98.7973	96.1753	96.1324	98.7543	98.7973	97.4656	97.9381	98.8402	98.7973	97.1649
	12	RVA/Human-wt/MOZ/MAN302433/2009/G12P[8]	98.7915	96.5473	96.5041	98.7484	98.7915	97.4536	97.9284	98.8347	98.7915	97.1515	99.8273
	13	RVA/Human-wt/MOZ/MAN302427/2009/G12P[8]	98.8407	96.2199	96.177	98.7978	98.8407	97.5097	97.982	98.8836	98.8407	97.2091	99.8711	99.8705
	14	RVA/Human-wt/MOZ/MAN302466/2009/G12P[8]	98.8836	96.2629	96.2199	98.8407	98.8836	97.5526	98.0249	98.9266	98.8836	97.252	99.9141	99.9137	99.9571
	15	RVA/Human-wt/MOZ/MAN302160/2009/G12P[8]	98.8836	96.2629	96.2199	98.8407	98.8836	97.5526	98.0249	98.9266	98.8836	97.252	99.9141	99.9137	99.9571	100
	16	RVA/Human-wt/MOZ/MAN303555/2011/G12P[8]	96.6924	98.7973	98.8402	96.6495	96.6924	96.9072	96.4347	96.134	96.0911	96.6924	96.691	97.0652	96.7354	96.7784	96.7784
	17	RVA/Human-wt/MOZ/MAN303545/2011/G12P[8]	96.6924	98.7973	98.8402	96.6495	96.6924	96.9072	96.4347	96.134	96.0911	96.6924	96.691	97.0652	96.7354	96.7784	96.7784	100
	18	RVA/Human-wt/MOZ/MAN303550/2011/G12P[8]	96.9085	98.4107	98.4536	96.8656	96.9085	97.1232	96.6509	96.3504	96.3074	96.9085	96.9072	96.8925	96.9515	96.9944	96.9944	99.6134	99.6134
	19	RVA/Human-wt/MOZ/MAN320790/2012/G12P[8]	96.6924	98.7973	98.8402	96.6495	96.6924	96.9072	96.4347	96.134	96.0911	96.6924	96.691	97.0652	96.7354	96.7784	96.7784	100	100	99.6134
	20	RVA/Human-wt/MOZ/MAN320725/2012/G12P[8]	96.6924	98.7973	98.8402	96.6495	96.6924	96.9072	96.4347	96.134	96.0911	96.6924	96.691	97.0652	96.7354	96.7784	96.7784	100	100	99.6134	100
	21	RVA/Human-wt/MOZ/MAN320717/2012/G12P[8]	96.9944	98.4966	98.5395	96.9515	96.9944	97.2091	96.7368	96.4362	96.3933	96.9944	96.9931	96.9789	97.0374	97.0803	97.0803	99.6993	99.6993	99.9141	99.6993	99.6993
	22	RVA/Human-wt/MOZ/MAN310426/2012/G12P[8]	96.7354	98.7973	98.8402	96.6924	96.7354	96.9502	96.4777	96.177	96.134	96.7354	96.734	97.1083	96.7784	96.8213	96.8213	99.9141	99.9141	99.5275	99.9141	99.9141	99.6134
	23	OQ398196-RVA/Human-wt/MOZ/MAN1811450.8/2021/G3P[8]	96.134	99.8711	100	96.0911	96.134	96.3488	95.8763	95.5756	95.5326	96.0481	96.1324	96.5041	96.177	96.2199	96.2199	98.8402	98.8402	98.4536	98.8402	98.8402	98.5395	98.8402
	24	OQ398195-RVA/Human-wt/MOZ/MAN1811463.8/2021/G3P[8]	96.134	99.8711	100	96.0911	96.134	96.3488	95.8763	95.5756	95.5326	96.0481	96.1324	96.5041	96.177	96.2199	96.2199	98.8402	98.8402	98.4536	98.8402	98.8402	98.5395	98.8402
	25	KJ626821-RVA/Human-wt/PRY/468/2000/G9P[8]	98.5825	96.6495	96.6065	98.5395	98.5825	97.3368	97.6375	98.0241	97.9811	97.0361	98.7538	99.18	98.7973	98.8402	98.8402	97.1649	97.1649	96.7784	97.1649	97.1649	96.8643	97.2079
	26	KJ752241-RVA/Human-wt/ZMB/MRC-DPRU1648/2009/G1P[8]	98.2388	96.3058	96.2629	98.1959	98.2388	96.9072	97.3797	98.5395	98.4966	96.6065	99.0116	99.3958	99.055	99.0979	99.0979	96.8213	96.8213	96.4347	96.8213	96.8213	96.5206	96.8643
	27	LC105193-RVA/Human-wt/JPN/MU14-18/2014/G1P[8]	98.3677	96.7784	96.8213	98.3247	98.3677	97.3797	97.7663	97.8093	97.7663	97.079	98.4529	98.8347	98.4966	98.5395	98.5395	97.3797	97.3797	96.9931	97.3797	97.3797	97.079	97.4227
	28	MT737520-RVA/Human-wt/MOZ/MAN0033/2012/G1P[8]	98.4536	96.4777	96.4347	98.4107	98.4536	97.079	97.6375	98.4536	98.4107	96.7784	99.4413	99.8274	99.4845	99.5275	99.5275	96.9072	96.9072	96.5206	96.9072	96.9072	96.6065	96.9502
	29	JF490091-RVA/Human/Victoria/CK00001/2004/G1P[8]	98.067	96.2629	96.2199	98.0241	98.067	96.8213	97.2079	99.055	99.012	96.5206	98.8397	99.2231	98.8832	98.9261	98.9261	96.6495	96.6495	96.2629	96.6495	96.6495	96.3488	96.6924
	30	GU199506-RVA/Human-wt/BGD/Matlab36/2002/G11P[8]	98.3677	96.5206	96.4777	98.3247	98.3677	97.122	97.6804	98.3247	98.2818	96.9072	98.9686	99.3526	99.012	99.055	99.055	97.0361	97.0361	96.6495	96.7354	97.0361	97.0361	97.079
	31	KJ560517-RVA/Human-wt/CNMC12/USA/2011/G12P[8]	96.2199	98.3247	98.3677	96.177	96.2199	96.4347	95.9622	95.8333	95.7904	96.3058	96.2183	96.5904	96.2629	96.3058	96.3058	99.1838	99.1838	98.7973	99.1838	99.1838	98.8832	99.1838
	32	MT737518-RVA/Human-wt/MOZ/HJM1646/2017/G1P[8]	96.3918	98.4966	98.5395	96.3488	96.3918	96.6065	96.134	95.9192	95.8763	96.4777	96.3902	96.7631	96.4347	96.4777	96.4777	99.4416	99.4416	99.055	99.4416	99.4416	99.1409	99.4416
	33	MG926761-RVA/Human-wt/MOZ/0060a/2012/G12P[8]P[14]	96.6065	98.6254	98.6684	96.5636	96.6065	96.8213	96.3488	96.0481	96.0052	96.6065	96.6051	96.9789	96.6495	96.6924	96.6924	99.5704	99.5704	99.1838	99.5704	99.5704	99.2698	99.6134
	34	MT737519-RVA/Human-wt/MOZ/HGM0544/2015/G1P[8]	96.4347	98.5395	98.5825	96.3918	96.4347	96.6495	96.177	95.8763	95.8333	96.4347	96.4332	96.8062	96.4777	96.5206	96.5206	99.4845	99.4845	99.0979	99.4845	99.4845	99.1838	99.4845
	35	JX878641-RVA/Hu-wt/RUS/Novosibirsk/Nov12-N4489/2012/G12P[8]	96.4347	98.5395	98.5825	96.3918	96.4347	96.7354	96.177	95.8763	95.8333	96.5206	96.4332	96.8062	96.4777	96.5206	96.5206	99.4845	99.4845	99.0979	99.4845	99.4845	99.1838	99.4845
	36	KU048599-RVA/Human-wt/ITA/RG178/13/2013/G12P[8]	96.3058	98.4966	98.5395	96.2629	96.3058	96.5206	96.0481	95.9192	95.8763	96.3918	96.3043	96.6767	96.3488	96.3918	96.3918	99.3557	99.3557	98.9691	99.3557	99.3557	99.055	99.3557
	37	MH171366-RVA/Human-wt/ESP/SS98259160/2016/G12P[8]	96.2629	98.4536	98.4966	96.2199	96.2629	96.4777	96.0052	95.8763	95.8333	96.3488	96.2613	96.6336	96.3058	96.3488	96.3488	99.3127	99.3127	98.9261	99.3127	99.3127	99.055	99.3127
	38	MH171355-RVA/Human-wt/ESP/SS62237307/2015/G12P[8]	96.5206	99.2268	99.2698	96.4777	96.5206	96.6924	96.2629	95.9622	95.9192	96.3918	96.5191	96.8925	96.5636	96.6065	96.6065	99.1409	99.1409	98.7543	99.1409	99.1409	98.8402	99.1409
	39	MT737501-RVA/Human-wt/MOZ/HCB1682/2017/G1P[8]	96.5636	98.6254	98.6684	96.5636	96.6065	96.6495	96.3058	96.0052	95.9622	96.3488	96.5621	96.9357	96.6065	96.6495	96.6495	99.0979	99.0979	98.7113	99.0979	99.0979	98.7973	99.0979
	40	MT737499-RVA/Human-wt/MOZ/HGM0059/2014/G1P[8]	96.5636	98.6254	98.6684	96.5636	96.6065	96.6495	96.3058	96.0052	95.9622	96.3488	96.5621	96.9357	96.6065	96.6495	96.6495	99.0979	99.0979	98.7113	99.0979	99.0979	98.7973	99.0979
	41	MT737498-RVA/Human-wt/MOZ/HGM0048/2014/G1P[8]	96.5206	98.5825	98.6254	96.5206	96.5636	96.6065	96.2629	95.9622	95.9192	96.3058	96.5191	96.8925	96.5636	96.6065	96.6065	99.055	99.055	98.6684	99.055	99.055	98.7543	99.055
	42	MT737502-RVA/Human-wt/MOZ/HGM0033/2014/G1P[8]	96.5206	98.5825	98.6254	96.5206	96.5636	96.6065	96.2629	95.9622	95.9192	96.3058	96.5191	96.8925	96.5636	96.6065	96.6065	99.055	99.055	98.6684	99.055	99.055	98.7543	99.055
	43	MT737500-RVA/Human-wt/MOZ/HJM1650/2017/G1P[8]	96.5206	98.5825	98.6254	96.5206	96.5636	96.6065	96.2629	95.9622	95.9192	96.3058	96.5191	96.8925	96.5636	96.6065	96.6065	99.055	99.055	98.6684	99.055	99.055	98.7543	99.055
	44	MT737497-RVA/Human-wt/MOZ/HGM0007/2014/G1P[8]	96.5206	98.5825	98.6254	96.5206	96.5636	96.6065	96.2629	95.9622	95.9192	96.3058	96.5191	96.8925	96.5636	96.6065	96.6065	99.055	99.055	98.6684	99.055	99.055	98.7543	99.055
	45	MT737496-RVA/Human-wt/MOZ/HGM1641/2017/G1P[8]	98.9691	96.177	96.134	98.9261	98.9691	96.8643	97.3368	97.5515	97.5086	96.5636	98.1951	98.5757	98.2388	98.2818	98.2818	96.7354	96.7354	96.3488	96.7354	96.7354	96.4347	96.7354
	46	KT920643-RVA/Human-wt/IND/VR10431/2003/G1P[8]	99.0979	96.0034	95.9605	99.055	99.0979	97.1649	97.5515	97.7663	97.7234	96.9072	98.4529	98.4463	98.4536	98.4966	98.4966	96.5621	96.5621	96.6495	96.5621	96.5621	96.7354	96.6051
	47	MN632740-RVA/Human-wt/RWA/UFS-NGS-MRC-DPRU1582/2011/G1P[8]	96.3488	99.3127	99.3557	96.3058	96.3488	96.6065	96.0911	95.8333	95.7904	96.3058	96.3902	96.7631	96.4347	96.4777	96.4777	99.055	99.055	98.6684	99.055	99.055	98.7543	99.055
	48	LC430885-RVA/Human-wt/IDN/STM387/2017/G3P[8]	96.6065	99.2268	99.2698	96.5636	96.6065	96.6924	96.3488	96.0481	96.0052	96.3918	96.6051	96.9789	96.6495	96.6924	96.6924	99.2268	99.2268	98.8402	99.2268	99.2268	98.9261	99.2268
	49	MZ095543-RVA/Human-wt/KEN/KLF0779/2015/G1P[8]	99.3557	96.4777	96.4347	99.3127	99.3557	97.1649	97.6375	97.8522	97.8093	96.8643	98.4959	98.8779	98.5395	98.5825	98.5825	96.9931	96.9931	96.6065	96.9931	96.9931	96.6924	97.0361
	50	HQ392362-RVA/Human-wt/BEL/BE00040/2008/G1P[8]	99.012	96.2199	96.177	98.9691	99.012	96.9072	97.2938	97.5086	97.4656	96.6065	98.1521	98.5326	98.1959	98.2388	98.2388	96.6495	96.6495	96.2629	96.6495	96.6495	96.3488	96.6924
	51	KP752674-RVA/Human-wt/SWZ/MRC-DPRU4550/2010/G1P[8]	98.9261	96.2199	96.177	98.8832	98.9261	96.9072	97.3797	97.5945	97.5515	96.6495	98.2381	98.6189	98.2818	98.3247	98.3247	96.7784	96.7784	96.3918	96.7784	96.7784	96.4777	96.8213
	52	LC019088-RVA/Human-tc/MMR/P39/2011/G12P[8]	97.079	96.6065	96.5636	97.0361	97.079	99.1838	97.079	96.4347	96.3918	99.1409	97.0778	97.4536	97.122	97.1649	97.1649	97.122	97.122	96.7354	97.122	97.122	96.8213	97.1649
	53	KJ560543-RVA/Human/CNMC3/USA/2011/G1P[8]	97.079	96.6065	96.5636	97.0361	97.079	99.1838	97.079	96.4347	96.3918	99.1409	97.0778	97.4536	97.122	97.1649	97.1649	97.122	97.122	96.7354	97.122	97.122	96.8213	97.1649
	54	KJ560537-RVA/Human/CNMC23/USA/2011/G1P[8]	96.7354	96.2629	96.2199	96.6924	96.7354	98.8402	96.7354	96.0911	96.0481	98.9691	96.734	97.1083	96.7784	96.8213	96.8213	96.7784	96.7784	96.3918	96.7784	96.7784	96.4777	96.8213
	55	LC464102-RVA/Human-wt/JPN/EnRo1914/2013/G1P[8]	97.1649	96.6924	96.6495	97.122	97.1649	99.2698	97.1649	96.5206	96.4777	99.2268	97.1637	97.5399	97.2079	97.2509	97.2509	97.2079	97.2079	96.8213	97.2079	97.2079	96.9072	97.2509
	56	JX027933-RVA/Human-wt/AUS/CK00095/2010/G1P[8]	97.122	96.6495	96.6065	97.079	97.122	99.2268	97.122	96.4777	96.4347	99.1838	97.1208	97.4968	97.1649	97.2079	97.2079	97.1649	97.1649	96.7784	97.1649	97.1649	96.8643	97.2079
	57	JQ069685-RVA/Human-wt/CAN/RT010-09/2009/G3P[8]	97.2938	96.8213	96.7784	97.2509	97.2938	99.3127	97.2079	96.6495	96.6065	99.012	97.2927	97.6694	97.3368	97.3797	97.3797	97.3368	97.3368	96.9502	97.3368	97.3368	97.0361	97.3797
	58	MZ095861-RVA/Human-wt/KEN/KLF0814/2015/G1P[8]	96.5636	99.1838	99.2268	96.5206	96.5636	96.6495	96.3058	96.0052	95.9622	96.3488	96.5621	96.9357	96.6065	96.6495	96.6495	99.1838	99.1838	98.7973	99.1838	99.1838	98.8832	99.1838
	59	MN478680-RVA/Human-wt/USA/2014741338/2014/G1P[8]	96.4777	99.1838	99.2268	96.4347	96.4777	96.6495	96.2199	95.9192	95.8763	96.3488	96.4761	96.8494	96.5206	96.5636	96.5636	99.1838	99.1838	98.7973	99.1838	99.1838	98.8832	99.1838
	60	MT737503-RVA/Human-wt/MOZ/HGM1789/2017/G1P[8]	96.5206	98.5825	98.6254	96.5206	96.5636	96.6065	96.2629	95.9622	95.9192	96.3058	96.5191	96.8925	96.5636	96.6065	96.6065	99.055	99.055	98.6684	99.055	99.055	98.7543	99.055
	61	MT737504-RVA/Human-wt/MOZ/HJM0338/2015/G1P[8]	96.3918	98.4536	98.4966	96.3918	96.4347	96.4777	96.134	95.8333	95.7904	96.177	96.3902	96.7631	96.4347	96.4777	96.4777	98.9261	98.9261	98.5395	98.9261	98.9261	98.6254	98.9261
	62	MT737517-RVA/Human-wt/MOZ/HPQ1706/2017/G1P[8]	96.4777	98.4536	98.4966	96.4777	96.5206	96.4777	96.134	95.8333	95.7904	96.177	96.3902	96.7631	96.4347	96.4777	96.4777	98.9261	98.9261	98.5395	98.9261	98.9261	98.6254	98.9261
	63	MT737493-RVA/Human-wt/MOZ/HCN0154/2015/G1P[8]	96.3058	98.3677	98.4107	96.3058	96.3488	96.3918	96.0481	95.8333	95.7904	96.0911	96.3043	96.6767	96.3488	96.3918	96.3918	98.8402	98.8402	98.4536	98.8402	98.8402	98.5395	98.8402
	64	MT737489-RVA/Human-wt/MOZ/HGM1245/2016/G1P[8]	96.3058	98.3677	98.4107	96.3058	96.3488	96.3918	96.0481	95.8333	95.7904	96.0911	96.3043	96.6767	96.3488	96.3918	96.3918	98.8402	98.8402	98.4536	98.8402	98.8402	98.5395	98.8402
	65	MT737488-RVA/Human-wt/MOZ/HGM1234/2016/G1P[8]	96.3058	98.3677	98.4107	96.3058	96.3488	96.3918	96.0481	95.8333	95.7904	96.0911	96.3043	96.6767	96.3488	96.3918	96.3918	98.8402	98.8402	98.4536	98.8402	98.8402	98.5395	98.8402
	66	MT737494-RVA/Human-wt/MOZ/HPQ1152/2016/G1P[8]	96.2629	98.2388	98.2818	96.2629	96.3058	96.3488	96.0052	95.7904	95.7474	96.0481	96.2613	96.6336	96.3058	96.3488	96.3488	98.7113	98.7113	98.3247	98.7113	98.7113	98.4107	98.7113
	67	MT737492-RVA/Human-wt/MOZ/HCN0727/2015/G1P[8]	96.177	98.3247	98.3677	96.177	96.2199	96.3058	96.0052	95.7045	95.6615	96.0052	96.1753	96.5473	96.2199	96.2629	96.2629	98.7113	98.7113	98.3247	98.7113	98.7113	98.4107	98.7113
	68	MT737490-RVA/Human-wt/MOZ/HGM1265/2016/G1P[8]	96.2199	98.2818	98.3247	96.2199	96.2629	96.3058	95.9622	95.7474	95.7045	96.0052	96.2183	96.5904	96.2629	96.3058	96.3058	98.7543	98.7543	98.3677	98.7543	98.7543	98.4536	98.7543
	69	MT737486-RVA/Human-wt/MOZ/HCN1011/2016/G1P[8]	96.2629	98.3247	98.3677	96.2629	96.3058	96.3488	96.0911	95.7045	95.6615	96.0481	96.2613	96.6336	96.3058	96.3488	96.3488	98.7113	98.7113	98.3247	98.7113	98.7113	98.4107	98.7113
	70	MT737485-RVA/Human-wt/MOZ/HCN1181/2016/G1P[8]	96.2629	98.3247	98.3677	96.2629	96.3058	96.3488	96.0052	95.7045	95.6615	96.0481	96.2613	96.6336	96.3058	96.3488	96.3488	98.7113	98.7113	98.3247	98.7113	98.7113	98.4107	98.7113
	71	MT737487-RVA/Human-wt/MOZ/HCN0874/2016/G1P[8]	96.3058	98.3677	98.4107	96.3058	96.3488	96.3918	96.0481	95.7474	95.7045	96.0911	96.3043	96.6767	96.3488	96.3918	96.3918	98.7543	98.7543	98.3677	98.7543	98.7543	98.4536	98.7543
	72	MT737512-RVA/Human-wt/MOZ/HCN1552/2017/G1P[8]	96.177	98.2818	98.3247	96.177	96.2199	96.2629	95.9192	95.6186	95.5756	95.9622	96.2613	96.6336	96.3058	96.3488	96.3488	98.6254	98.6254	98.2388	98.6254	98.6254	98.3247	98.6254
	73	MT737505-RVA/Human-wt/MOZ/HCN1418/2016/G1P[8]	96.177	98.2818	98.3247	96.177	96.2199	96.2629	95.9192	95.6186	95.5756	95.9622	96.1753	96.5473	96.2199	96.2629	96.2629	98.6254	98.6254	98.2388	98.6254	98.6254	98.3247	98.6254
	74	MT737514-RVA/Human-wt/MOZ/HCN1602/2017/G1P[8]	96.134	98.2388	98.2818	96.134	96.177	96.2199	95.8763	95.5756	95.5326	95.9192	96.1324	96.5041	96.177	96.2199	96.2199	98.5825	98.5825	98.1959	98.5825	98.5825	98.2818	98.5825
	75	MT737513-RVA/Human-wt/MOZ/HCN1587/2017/G1P[8]	96.134	98.2388	98.2818	96.134	96.177	96.2199	95.8763	95.5756	95.5326	95.9192	96.1324	96.5473	96.177	96.2199	96.2199	98.5825	98.5825	98.1959	98.5825	98.5825	98.2818	98.5825
	76	MT737511-RVA/Human-wt/MOZ/HCN1336/2016/G1[P8]	96.134	98.2388	98.2818	96.134	96.177	96.2199	95.8763	95.5756	95.5326	95.9192	96.1324	96.5041	96.177	96.2199	96.2199	98.5825	98.5825	98.1959	98.5825	98.5825	98.2818	98.5825
	77	MT737510-RVA/Human-wt/MOZ/HCN1358/2016/G1P[8]	96.134	98.2388	98.2818	96.134	96.177	96.2199	95.8763	95.5756	95.5326	95.9192	96.1324	96.5041	96.177	96.2199	96.2199	98.5825	98.5825	98.1959	98.5825	98.5825	98.2818	98.5825
	78	MT737507-RVA/Human-wt/MOZ/HCN1624/2017/G1P[8]	96.134	98.2388	98.2818	96.134	96.177	96.2199	95.8763	95.5756	95.5326	95.9192	96.1324	96.5041	96.177	96.2199	96.2199	98.5825	98.5825	98.1959	98.5825	98.5825	98.2818	98.5825
	79	MT737506-RVA/Human-wt/MOZ/HCN1531/2017/G1P[8]	96.134	98.2388	98.2818	96.134	96.177	96.2199	95.8763	95.5756	95.5326	95.9192	96.1324	96.5041	96.177	96.2199	96.2199	98.5825	98.5825	98.1959	98.5825	98.5825	98.2818	98.5825
	80	MT737515-RVA/Human-wt/MOZ/HCN1658/2017/G1P[8]	96.0911	98.1959	98.2388	96.0911	96.134	96.177	95.8333	95.5326	95.4897	95.8763	96.0894	96.4609	96.134	96.177	96.177	98.5395	98.5395	98.1529	98.5395	98.5395	98.2388	98.5395
	81	MT737509-RVA/Human-wt/MOZ/HCN0753/2015/G1P[8]	96.177	98.1959	98.2388	96.177	96.2199	96.2629	95.9192	95.6186	95.5756	95.9622	96.1753	96.5473	96.2199	96.2629	96.2629	98.5395	98.5395	98.1529	98.5395	98.5395	98.2388	98.5395
	82	MT737508-RVA/human-wt/MOZ/HCN1625/2017/G1P[8]	96.177	98.1959	98.2388	96.177	96.2199	96.2629	95.9192	95.6186	95.5756	95.9622	96.1753	96.5473	96.2199	96.2629	96.2629	98.5395	98.5395	98.1529	98.5395	98.5395	98.2388	98.5395
	83	MT737495-RVA/Human-wt/MOZ/HCN0666/2015/G1P[8]	96.2629	98.3247	98.3677	96.2629	96.3058	96.3488	96.0052	95.7904	95.7474	96.0481	96.2613	96.6336	96.3058	96.3488	96.3488	98.7973	98.7973	98.4107	98.7973	98.7973	98.4966	98.7973
	84	PP585944-RVA/Human-wt/MOZ/HGJM0643/2015/G9P[8]	96.907	96.434	96.3918	96.8643	96.9072	98.9261	96.9072	96.2629	96.2199	99.4845	96.9059	97.281	96.9502	96.9931	96.9931	97.0361	97.0361	96.7354	97.0361	97.0361	96.7354	97.079
	85	PP585943-RVA/Human-wt/MOZ/HGM0389/2015/G9P[8]	96.907	96.434	96.3918	96.8643	96.9072	98.9261	96.9072	96.2629	96.2199	99.4845	96.9059	97.281	96.9502	96.9931	96.9931	97.0361	97.0361	96.7354	97.0361	97.0361	96.7354	97.079
	86	PP585942-RVA/Human-wt/MOZ/HGM0353/2015/G9P[8]	96.95	96.477	96.4347	96.9072	96.9502	98.9691	96.9502	96.3058	96.2629	99.5275	96.9489	97.3241	96.9931	97.0361	97.0361	97.079	97.079	96.6924	97.079	97.079	96.7784	97.122
	87	PP585941-RVA/Human-wt/MOZ/HGJM0413/2015/G9P[8]	96.95	96.477	96.4347	96.9072	96.9502	98.9691	96.9502	96.3058	96.2629	99.5275	96.9489	97.3241	96.9931	97.0361	97.0361	97.079	97.079	96.6924	97.079	97.079	96.7784	97.122
	88	PP585940-RVA/Human-wt/MOZ/HGJM0497/2015/G9P[8]	97.193	96.545	96.5026	97.1503	97.1934	99.2228	97.1934	96.5458	96.5026	99.7841	97.1922	97.323	97.2366	97.2798	97.2798	97.1503	97.1503	97.0207	97.1503	97.1503	97.1071	97.1503
	89	PP585939-RVA/Human-wt/MOZ/HGM0322/2015/G9P[8]	96.993	96.52	96.4777	96.9502	96.9931	99.012	96.9931	96.3488	96.3058	99.5704	96.9918	97.3673	97.0361	97.079	97.079	97.122	97.122	96.7354	97.122	97.122	96.8213	97.1649
	90	PP585938-RVA/Human-wt/MOZ/HGJM0385/2015/G9P[8]	96.993	96.52	96.4777	96.9502	96.9931	99.012	96.9931	96.3488	96.3058	99.5704	96.9918	97.3673	97.0361	97.079	97.079	97.122	97.122	96.7354	97.122	97.122	96.8213	97.1649
	91	PP585937-RVA/Human-wt/MOZ/HGJM0407/2015/G9P[8]	96.993	96.52	96.4777	96.9502	96.9931	99.012	96.9931	96.3488	96.3058	99.5704	96.9918	97.3673	97.0361	97.079	97.079	97.122	97.122	96.7354	97.122	97.122	96.8213	97.1649
	92	PP585934-RVA/Human-wt/MOZ/HGJM0318/2015/G9P[8]	97.278	96.501	96.4579	97.2354	97.2786	99.3089	97.2786	96.6307	96.5875	99.8704	97.2774	97.365	97.3218	97.079	97.079	97.122	97.122	97.0194	97.122	97.122	97.1058	97.149
	93	PP585932-RVA/Human-wt/MOZ/HGJM0334/2015/G9P[8]	96.95	96.501	96.4347	96.9072	96.9502	98.9691	96.9502	96.3058	96.2629	99.5275	96.9489	97.3241	96.9931	97.0361	97.0361	97.079	97.079	96.6924	97.079	97.079	96.7784	97.122
	94	PP585935-RVA/Human-wt/MOZ/HGM0355/2015/G9P[8]	96.993	96.52	96.4777	96.9502	96.9931	99.012	96.9931	96.3488	96.3058	99.5704	96.9918	97.3673	97.0361	97.079	97.079	97.122	97.122	96.7354	97.122	97.122	96.8213	97.1649
	95	PP585936-RVA/Human-wt/MOZ/HCN0370/2015/G9P[8]	96.993	96.52	96.4777	96.9502	96.9931	99.012	96.9931	96.3488	96.3058	99.5704	96.9918	97.3673	97.0361	97.079	97.079	97.122	97.122	96.7354	97.122	97.122	96.8213	97.1649
		P[8] strains	Amino acid identities (%)
			1	2	3	4	5	6	7	8	9	10	11	12	13	14	15	16	17	18	19	20	21	22
	1	RVA/Human-wt/MOZ/MAN300256/2008/G1P[8]
	2	RVA/Human-wt/MOZ/MAN300299/2008/G1P[8]	90.4615
	3	RVA/Human-wt/MOZ/MAN300329/2008/G1P[8]	90.3077	99.5385
	4	RVA/Human-wt/MOZ/MAN300220/2008/G1P[8]	99.232	90.3077	89.8462
	5	RVA/Human-wt/MOZ/MAN300405/2008/G1P[8]	99.3856	90.4615	90	99.8464
	6	RVA/Human-wt/MOZ/MAN302545/2009/G1P[8]	94.0092	91.0769	90.9231	93.5484	93.702
	7	RVA/Human-wt/MOZ/MAN302509/2009/G1P[8]	95.2381	89.5385	89.3846	94.7773	94.9309	93.3948
	8	RVA/Human-wt/MOZ/MAN310422/2012/G1P[8]	95.5453	89.0769	88.9231	95.2381	95.2381	92.0123	93.2412
	9	RVA/Human-wt/MOZ/MAN310425/2012/G1P[8]	95.5453	89.0769	88.9231	95.2381	95.2381	92.0123	93.2412	100
	10	RVA/Human-wt/MOZ/MAN1552518.5/2015/G9P[8]	93.2412	90.3077	90.1538	92.7803	92.9339	98.0031	92.6267	91.0906	91.0906
	11	RVA/Human-wt/MOZ/MAN302543/2009/G12P[8]	97.6923	90.755	90.6009	97.3846	97.3846	94	95.0769	96.9231	96.9231	93.2308
	12	RVA/Human-wt/MOZ/MAN302433/2009/G12P[8]	97.6816	91.3447	91.1901	97.3725	97.3725	93.9722	95.0541	96.9088	96.9088	93.1994	99.6904
	13	RVA/Human-wt/MOZ/MAN302427/2009/G12P[8]	97.8495	90.9231	90.7692	97.5422	97.5422	94.1628	95.2381	97.0814	97.0814	93.3948	99.8462	99.8454
	14	RVA/Human-wt/MOZ/MAN302466/2009/G12P[8]	97.8495	90.9231	90.7692	97.5422	97.5422	94.1628	95.2381	97.0814	97.0814	93.3948	99.8462	99.8454	100
	15	RVA/Human-wt/MOZ/MAN302160/2009/G12P[8]	97.8495	90.9231	90.7692	97.5422	97.5422	94.1628	95.2381	97.0814	97.0814	93.3948	99.8462	99.8454	100	100
	16	RVA/Human-wt/MOZ/MAN303555/2011/G12P[8]	91.6923	90.9231	97.0769	91.2308	91.3846	92.3077	90.7692	90.1538	90.1538	91.5385	91.9877	92.5811	92.1538	92.1538	92.1538
	17	RVA/Human-wt/MOZ/MAN303545/2011/G12P[8]	91.6923	90.9231	97.0769	91.2308	91.3846	92.3077	90.7692	90.1538	90.1538	91.5385	91.9877	92.5811	92.1538	92.1538	92.1538	100
	18	RVA/Human-wt/MOZ/MAN303550/2011/G12P[8]	92.0123	96.3077	96.4615	91.5515	91.7051	92.6267	91.0906	90.4762	90.4762	91.8587	92.3077	92.272	92.4731	92.4731	92.4731	99.3846	99.3846
	19	RVA/Human-wt/MOZ/MAN320790/2012/G12P[8]	91.6923	96.9231	97.0769	91.2308	91.3846	92.3077	90.7692	90.1538	90.1538	91.5385	91.9877	92.5811	92.1538	92.1538	92.1538	100	100	99.3846
	20	RVA/Human-wt/MOZ/MAN320725/2012/G12P[8]	91.6923	96.9231	97.0769	91.2308	91.3846	92.3077	90.7692	90.1538	90.1538	91.5385	91.9877	92.5811	92.1538	92.1538	92.1538	100	100	99.3846	100
	21	RVA/Human-wt/MOZ/MAN320717/2012/G12P[8]	92.1659	96.4615	96.6154	91.7051	91.8587	92.7803	91.2442	90.6298	90.6298	92.0123	92.4615	92.4266	92.6267	92.6267	92.6267	99.5385	99.5385	99.8464	99.5385	99.5385
	22	RVA/Human-wt/MOZ/MAN310426/2012/G12P[8]	91.8462	96.9231	97.0769	91.3846	91.5385	92.4615	90.9231	90.3077	90.3077	91.6923	92.1418	92.7357	92.3077	92.3077	92.3077	99.6923	99.6923	99.0769	99.6923	99.6923	99.2308
	23	OQ398196-RVA/Human-wt/MOZ/MAN1811450.8/2021/G3P[8]	90.3077	99.5385	100	89.8462	90	90.9231	89.3846	88.9231	88.9231	90.1538	90.6009	91.1901	90.7692	90.7692	90.7692	97.0769	97.0769	96.4615	97.0769	97.0769	96.6154	97.0769
	24	OQ398195-RVA/Human-wt/MOZ/MAN1811463.8/2021/G3P[8]	90.3077	99.5385	100	89.8462	90	90.9231	89.3846	88.9231	88.9231	90.1538	90.6009	91.1901	90.7692	90.7692	90.7692	97.0769	97.0769	96.4615	97.0769	97.0769	96.6154	97.0769
	25	KJ626821-RVA/Human-wt/PRY/468/2000/G9P[8]	97.3846	91.3846	91.2308	96.9231	97.0769	93.6923	94.3077	95.2308	95.2308	92.9231	97.3806	98.1453	97.5385	97.5385	97.5385	92.6154	92.6154	92	92.6154	92.6154	92.1538	92.7692
	26	KJ752241-RVA/Human-wt/ZMB/MRC-DPRU1648/2009/G1P[8]	96.7692	91.0769	90.9231	96.4615	96.4615	93.0769	94.1538	96.3077	96.3077	92.3077	98.151	98.7635	98.3077	98.3077	98.3077	92.3077	92.3077	91.6923	92.3077	92.3077	91.8462	92.4615
	27	LC105193-RVA/Human-wt/JPN/MU14-18/2014/G1P[8]	96.3077	91.5385	91.6923	95.8462	96	93.3846	94.3077	94.3077	94.3077	92.6154	96.4561	97.0634	96.6154	96.6154	96.6154	93.0769	93.0769	92.4615	93.0769	93.0769	92.6154	93.2308
	28	MT737520-RVA/Human-wt/MOZ/MAN0033/2012/G1P[8]	97.0769	91.0769	90.9231	96.7692	96.7692	93.3846	94.6154	96.1538	96.1538	92.6154	98.9214	99.5363	99.0769	99.0769	99.0769	92.3077	92.3077	91.6923	92.3077	92.3077	91.8462	92.4615
	29	JF490091-RVA/Human/Victoria/CK00001/2004/G1P[8]	96.1538	91.0769	90.9231	95.8462	95.8462	92.9231	93.5385	97.5385	97.5385	92	97.5347	98.1453	97.6923	97.6923	97.6923	91.6923	91.6923	91.0769	91.6923	91.6923	91.2308	91.8462
	30	GU199506-RVA/Human-wt/BGD/Matlab36/2002/G11P[8]	96.6719	90.4913	90.3328	96.1965	96.355	92.5515	93.9778	95.5626	95.5626	92.0761	97.619	98.2484	97.7813	97.7813	97.7813	91.9176	91.9176	91.2837	91.4422	91.9176	91.9176	92.0761
	31	KJ560517-RVA/Human-wt/CNMC12/USA/2011/G12P[8]	90.1538	95.3846	95.5385	89.6923	89.8462	90.9231	89.2308	88.9231	88.9231	90.4615	90.4468	91.0355	90.6154	90.6154	90.6154	97.2308	97.2308	96.6154	97.2308	97.2308	96.7692	97.2308
	32	MT737518-RVA/Human-wt/MOZ/HJM1646/2017/G1P[8]	90.9231	96.1538	96.3077	90.4615	90.6154	91.6923	90	89.3846	89.3846	91.2308	91.2173	91.8083	91.3846	91.3846	91.3846	98.3077	98.3077	97.6923	98.3077	98.3077	97.8462	98.3077
	33	MG926761-RVA/Human-wt/MOZ/0060a/2012/G12P[8]P[14]	91.5385	96.4615	96.6154	91.0769	91.2308	92.1538	90.6154	90	90	91.3846	91.8336	92.4266	92	92	92	98.6154	98.6154	98	98.6154	98.6154	98.1538	98.7692
	34	MT737519-RVA/Human-wt/MOZ/HGM0544/2015/G1P[8]	90.9231	96.1538	96.3077	90.4615	90.6154	91.5385	90	89.3846	89.3846	90.7692	91.2173	91.8083	91.3846	91.3846	91.3846	98.3077	98.3077	97.6923	98.3077	98.3077	97.8462	98.3077
	35	JX878641-RVA/Hu-wt/RUS/Novosibirsk/Nov12-N4489/2012/G12P[8]	90.7692	96	96.1538	90.3077	90.4615	91.8462	89.8462	89.2308	89.2308	91.0769	91.0632	91.6538	91.2308	91.2308	91.2308	98.1538	98.1538	97.5385	98.1538	98.1538	97.6923	98.1538
	36	KU048599-RVA/Human-wt/ITA/RG178/13/2013/G12P[8]	90.4615	96	96.1538	90	90.1538	91.2308	89.5385	89.2308	89.2308	90.7692	90.755	91.3447	90.9231	90.9231	90.9231	97.8462	97.8462	97.2308	97.8462	97.8462	97.3846	97.8462
	37	MH171366-RVA/Human-wt/ESP/SS98259160/2016/G12P[8]	90.3077	95.8462	96	89.8462	90	91.0769	89.3846	89.0769	89.0769	90.6154	90.6009	91.1901	90.7692	90.7692	90.7692	97.6923	97.6923	97.0769	97.6923	97.6923	97.2308	97.6923
	38	MH171355-RVA/Human-wt/ESP/SS62237307/2015/G12P[8]	91.0769	98.1538	98.3077	90.6154	90.7692	91.5385	90.1538	89.5385	89.5385	90.7692	91.3713	91.9629	91.5385	91.5385	91.5385	97.5385	97.5385	96.9231	97.5385	97.5385	97.0769	97.5385
	39	MT737501-RVA/Human-wt/MOZ/HCB1682/2017/G1P[8]	91.2308	96.1538	96.3077	90.9231	91.0769	91.3846	90.3077	89.6923	89.6923	90.6154	91.5254	92.1175	91.6923	91.6923	91.6923	97.3846	97.3846	96.7692	97.3846	97.3846	96.9231	97.3846
	40	MT737499-RVA/Human-wt/MOZ/HGM0059/2014/G1P[8]	91.2308	96.1538	96.3077	90.9231	91.0769	91.3846	90.3077	89.6923	89.6923	90.6154	91.5254	92.1175	91.6923	91.6923	91.6923	97.3846	97.3846	96.7692	97.3846	97.3846	96.9231	97.3846
	41	MT737498-RVA/Human-wt/MOZ/HGM0048/2014/G1P[8]	91.0769	96	96.1538	90.7692	90.9231	91.3846	90.1538	89.5385	89.5385	90.4615	91.3713	91.9629	91.5385	91.5385	91.5385	97.2308	97.2308	96.6154	97.2308	97.2308	96.7692	97.2308
	42	MT737502-RVA/Human-wt/MOZ/HGM0033/2014/G1P[8]	91.2308	96.1538	96.3077	90.9231	91.0769	91.3846	90.3077	89.6923	89.6923	90.6154	91.5254	92.1175	91.6923	91.6923	91.6923	97.3846	97.3846	96.7692	97.3846	97.3846	96.9231	97.3846
	43	MT737500-RVA/Human-wt/MOZ/HJM1650/2017/G1P[8]	91.0769	96	96.1538	90.7692	90.9231	91.2308	90.1538	89.5385	89.5385	90.4615	91.3713	91.9629	91.5385	91.5385	91.5385	97.2308	97.2308	96.6154	97.2308	97.2308	96.7692	97.2308
	44	MT737497-RVA/Human-wt/MOZ/HGM0007/2014/G1P[8]	91.0769	96	96.1538	90.7692	90.9231	91.2308	90.1538	89.5385	89.5385	90.4615	91.3713	91.9629	91.5385	91.5385	91.5385	97.2308	97.2308	96.6154	97.2308	97.2308	96.7692	97.2308
	45	MT737496-RVA/Human-wt/MOZ/HGM1641/2017/G1P[8]	97.6923	89.6923	89.5385	97.2308	97.3846	92.1538	93.5385	93.8462	93.8462	91.3846	95.9938	96.5997	96.1538	96.1538	96.1538	91.0769	91.0769	90.4615	91.0769	91.0769	90.6154	91.0769
	46	KT920643-RVA/Human-wt/IND/VR10431/2003/G1P[8]	97.8462	89.5223	89.3683	97.3846	97.5385	92.6154	93.6923	94	94	91.8462	96.302	96.2906	96.3077	96.3077	96.3077	90.755	90.755	90.7692	90.755	90.755	90.9231	90.9091
	47	MN632740-RVA/Human-wt/RWA/UFS-NGS-MRC-DPRU1582/2011/G1P[8]	90.9231	98.6154	98.7692	90.6154	90.6154	91.3846	90	89.5385	89.5385	90.6154	91.3713	91.9629	91.5385	91.5385	91.5385	97.6923	97.6923	97.0769	97.6923	97.6923	97.2308	97.6923
	48	LC430885-RVA/Human-wt/IDN/STM387/2017/G3P[8]	91.0769	98.1538	98.3077	90.6154	90.7692	91.5385	90.1538	89.5385	89.5385	90.7692	91.3713	91.9629	91.5385	91.5385	91.5385	97.8462	97.8462	97.2308	97.8462	97.8462	97.3846	97.8462
	49	MZ095543-RVA/Human-wt/KEN/KLF0779/2015/G1P[8]	98.9231	90.6154	90.4615	98.4615	98.6154	93.2308	94.4615	94.7692	94.7692	92.4615	96.9183	97.527	97.0769	97.0769	97.0769	91.8462	91.8462	91.2308	91.8462	91.8462	91.3846	92
	50	HQ392362-RVA/Human-wt/BEL/BE00040/2008/G1P[8]	97.8462	90	89.8462	97.3846	97.5385	92.6154	93.5385	93.6923	93.6923	91.8462	95.8398	96.4451	96	96	96	90.9231	90.9231	90.3077	90.9231	90.9231	90.4615	91.0769
	51	KP752674-RVA/Human-wt/SWZ/MRC-DPRU4550/2010/G1P[8]	98	90	89.8462	97.5385	97.6923	92.4615	93.8462	94.1538	94.1538	91.6923	96.302	96.9088	96.4615	96.4615	96.4615	91.2308	91.2308	90.6154	91.2308	91.2308	90.7692	91.3846
	52	LC019088-RVA/Human-tc/MMR/P39/2011/G12P[8]	92.9231	91.0769	90.9231	92.4615	92.6154	98	92.3077	90.7692	90.7692	98.1538	92.9122	93.5085	93.0769	93.0769	93.0769	92.3077	92.3077	91.6923	92.3077	92.3077	91.8462	92.4615
	53	KJ560543-RVA/Human/CNMC3/USA/2011/G1P[8]	92.9231	90.9231	90.7692	92.4615	92.6154	98.1538	92.3077	90.7692	90.7692	98.1538	92.9122	93.5085	93.0769	93.0769	93.0769	92.1538	92.1538	91.5385	92.1538	92.1538	91.6923	92.3077
	54	KJ560537-RVA/Human/CNMC23/USA/2011/G1P[8]	92.1538	90.1538	90	91.6923	91.8462	97.2308	91.5385	90	90	97.6923	92.1418	92.7357	92.3077	92.3077	92.3077	91.3846	91.3846	90.7692	91.3846	91.3846	90.9231	91.5385
	55	LC464102-RVA/Human-wt/JPN/EnRo1914/2013/G1P[8]	93.2308	91.2308	91.0769	92.7692	92.9231	98.3077	92.6154	91.0769	91.0769	98.4615	93.2203	93.8176	93.3846	93.3846	93.3846	92.4615	92.4615	91.8462	92.4615	92.4615	92	92.6154
	56	JX027933-RVA/Human-wt/AUS/CK00095/2010/G1P[8]	93.0769	91.0769	90.9231	92.6154	92.7692	98.1538	92.4615	90.9231	90.9231	98.3077	93.0663	93.6631	93.2308	93.2308	93.2308	92.3077	92.3077	91.6923	92.3077	92.3077	91.8462	92.4615
	57	JQ069685-RVA/Human-wt/CAN/RT010-09/2009/G3P[8]	93.6923	91.6923	91.5385	93.2308	93.3846	98.4615	92.7692	91.5385	91.5385	97.6923	93.6826	94.2813	93.8462	93.8462	93.8462	92.9231	92.9231	92.3077	92.9231	92.9231	92.4615	93.0769
	58	MZ095861-RVA/Human-wt/KEN/KLF0814/2015/G1P[8]	91.3846	98.4615	98.6154	90.9231	91.0769	91.8462	90.4615	89.8462	89.8462	91.0769	91.6795	92.272	93.8462	93.8462	93.8462	98.1538	98.1538	97.5385	98.1538	98.1538	97.6923	98.1538
	59	MN478680-RVA/Human-wt/USA/2014741338/2014/G1P[8]	90.7692	97.8462	98	90.3077	90.4615	91.2308	89.8462	89.2308	89.2308	90.4615	91.0632	91.6538	91.2308	91.2308	91.2308	97.5385	97.5385	96.9231	97.5385	97.5385	97.0769	97.5385
	60	MT737503-RVA/Human-wt/MOZ/HGM1789/2017/G1P[8]	91.0769	96	96.1538	90.7692	90.9231	91.3846	90.1538	89.5385	89.5385	90.4615	91.3713	91.9629	91.5385	91.5385	91.5385	97.2308	97.2308	96.6154	97.2308	97.2308	96.7692	97.2308
	61	MT737504-RVA/Human-wt/MOZ/HJM0338/2015/G1P[8]	90.9231	95.8462	96	90.6154	90.7692	91.0769	90	89.3846	89.3846	90.3077	91.2173	91.8083	91.3846	91.3846	91.3846	97.0769	97.0769	96.4615	97.0769	97.0769	96.6154	97.0769
	62	MT737517-RVA/Human-wt/MOZ/HPQ1706/2017/G1P[8]	91.2308	95.8462	96	90.9231	91.0769	91.0769	90.1538	89.5385	89.5385	90.3077	91.3713	91.9629	91.5385	91.5385	91.5385	97.0769	97.0769	96.4615	97.0769	97.0769	96.6154	97.0769
	63	MT737493-RVA/Human-wt/MOZ/HCN0154/2015/G1P[8]	90.6154	95.5385	95.6923	90.3077	90.4615	90.7692	89.6923	89.3846	89.3846	90	90.9091	91.4992	91.0769	91.0769	91.0769	96.7692	96.7692	96.1538	96.7692	96.7692	96.3077	96.7692
	64	MT737489-RVA/Human-wt/MOZ/HGM1245/2016/G1P[8]	90.9231	95.8462	96	90.6154	90.7692	91.0769	90	89.6923	89.6923	90.3077	91.2173	91.8083	91.3846	91.3846	91.3846	97.0769	97.0769	96.4615	97.0769	97.0769	96.6154	97.0769
	65	MT737488-RVA/Human-wt/MOZ/HGM1234/2016/G1P[8]	90.9231	95.8462	96	90.6154	90.7692	91.0769	90	89.6923	89.6923	90.3077	91.2173	91.8083	91.3846	91.3846	91.3846	97.0769	97.0769	96.4615	97.0769	97.0769	96.6154	97.0769
	66	MT737494-RVA/Human-wt/MOZ/HPQ1152/2016/G1P[8]	90.6154	95.2308	95.3846	90.3077	90.4615	90.7692	89.6923	89.3846	89.3846	90	90.9091	91.4992	91.0769	91.0769	91.0769	96.4615	96.4615	95.8462	96.4615	96.4615	96	96.4615
	67	MT737492-RVA/Human-wt/MOZ/HCN0727/2015/G1P[8]	90.3077	95.5385	95.6923	90	90.1538	90.6154	89.3846	89.0769	89.0769	89.8462	90.6009	91.1901	90.7692	90.7692	90.7692	96.4615	96.4615	95.8462	96.4615	96.4615	96	96.4615
	68	MT737490-RVA/Human-wt/MOZ/HGM1265/2016/G1P[8]	90.6154	95.5385	95.6923	90.3077	90.4615	90.7692	89.6923	89.3846	89.3846	90	90.9091	91.4992	91.0769	91.0769	91.0769	96.7692	96.7692	96.1538	96.7692	96.7692	96.3077	96.7692
	69	MT737486-RVA/Human-wt/MOZ/HCN1011/2016/G1P[8]	90.6154	95.5385	95.6923	90.3077	90.4615	90.7692	90	89.0769	89.0769	90	90.9091	91.4992	91.0769	91.0769	91.0769	96.4615	96.4615	95.8462	96.4615	96.4615	96	96.4615
	70	MT737485-RVA/Human-wt/MOZ/HCN1181/2016/G1P[8]	90.7692	95.6923	95.8462	90.4615	90.6154	90.9231	89.8462	89.2308	89.2308	90.1538	91.0632	91.6538	91.2308	91.2308	91.2308	96.6154	96.6154	96	96.6154	96.6154	96.1538	96.6154
	71	MT737487-RVA/Human-wt/MOZ/HCN0874/2016/G1P[8]	90.7692	95.6923	95.8462	90.4615	90.6154	90.9231	89.8462	89.2308	89.2308	90.1538	91.0632	91.6538	91.2308	91.2308	91.2308	96.6154	96.6154	96	96.6154	96.6154	96.1538	96.6154
	72	MT737512-RVA/Human-wt/MOZ/HCN1552/2017/G1P[8]	90.4615	95.3846	95.5385	90.1538	90.3077	90.6154	89.5385	88.9231	88.9231	89.8462	91.0632	91.6538	91.2308	91.2308	91.2308	96.3077	96.3077	95.6923	96.3077	96.3077	95.8462	96.3077
	73	MT737505-RVA/Human-wt/MOZ/HCN1418/2016/G1P[8]	90.4615	95.3846	95.5385	90.1538	90.3077	90.6154	89.5385	88.9231	88.9231	89.8462	90.755	91.3447	90.9231	90.9231	90.9231	96.3077	96.3077	95.6923	96.3077	96.3077	95.8462	96.3077
	74	MT737514-RVA/Human-wt/MOZ/HCN1602/2017/G1P[8]	90.3077	95.2308	95.3846	90	90.1538	90.4615	89.3846	88.7692	88.7692	89.6923	90.6009	91.1901	90.7692	90.7692	90.7692	96.1538	96.1538	95.5385	96.1538	96.1538	95.6923	96.1538
	75	MT737513-RVA/Human-wt/MOZ/HCN1587/2017/G1P[8]	90.3077	95.2308	95.3846	90	90.1538	90.4615	89.3846	88.7692	88.7692	89.6923	90.6009	91.3447	90.7692	90.7692	90.7692	96.1538	96.1538	95.5385	96.1538	96.1538	95.6923	96.1538
	76	MT737511-RVA/Human-wt/MOZ/HCN1336/2016/G1[P8]	90.4615	95.3846	95.5385	90.1538	90.3077	90.6154	89.5385	88.9231	88.9231	89.8462	90.755	91.3447	90.9231	90.9231	90.9231	96.3077	96.3077	95.6923	96.3077	96.3077	95.8462	96.3077
	77	MT737510-RVA/Human-wt/MOZ/HCN1358/2016/G1P[8]	90.4615	95.3846	95.5385	90.1538	90.3077	90.6154	89.5385	88.9231	88.9231	89.8462	90.755	91.3447	90.9231	90.9231	90.9231	96.3077	96.3077	95.6923	96.3077	96.3077	95.8462	96.3077
	78	MT737507-RVA/Human-wt/MOZ/HCN1624/2017/G1P[8]	90.3077	95.2308	95.3846	90	90.1538	90.4615	89.3846	88.7692	88.7692	89.6923	90.6009	91.1901	90.7692	90.7692	90.7692	96.1538	96.1538	95.5385	96.1538	96.1538	95.6923	96.1538
	79	MT737506-RVA/Human-wt/MOZ/HCN1531/2017/G1P[8]	90.3077	95.2308	95.3846	90	90.1538	90.4615	89.3846	88.7692	88.7692	89.6923	90.6009	91.1901	90.7692	90.7692	90.7692	96.1538	96.1538	95.5385	96.1538	96.1538	95.6923	96.1538
	80	MT737515-RVA/Human-wt/MOZ/HCN1658/2017/G1P[8]	90.3077	95.2308	95.3846	90	90.1538	90.4615	89.5385	88.7692	88.7692	89.6923	90.6009	91.1901	90.7692	90.7692	90.7692	96.1538	96.1538	95.5385	96.1538	96.1538	95.6923	96.1538
	81	MT737509-RVA/Human-wt/MOZ/HCN0753/2015/G1P[8]	90.4615	95.0769	95.2308	90.1538	90.3077	90.6154	89.5385	88.9231	88.9231	89.8462	90.755	91.3447	90.9231	90.9231	90.9231	96	96	95.3846	96	96	95.5385	96
	82	MT737508-RVA/human-wt/MOZ/HCN1625/2017/G1P[8]	90.4615	95.0769	95.2308	90.1538	90.3077	90.6154	89.5385	88.9231	88.9231	89.8462	90.755	91.3447	90.9231	90.9231	90.9231	96	96	95.3846	96	96	95.5385	96
	83	MT737495-RVA/Human-wt/MOZ/HCN0666/2015/G1P[8]	90.7692	95.6923	95.8462	90.4615	90.6154	90.9231	89.8462	89.5385	89.5385	90.1538	91.0632	91.6538	91.2308	91.2308	91.2308	96.9231	96.9231	96.3077	96.9231	96.9231	96.4615	96.9231
	84	PP585944-RVA/Human-wt/MOZ/HGJM0643/2015/G9P[8]	92.6829	90.5488	90.3963	92.2256	92.378	97.561	91.9207	90.3963	90.3963	99.2378	92.5191	93.1087	92.6829	92.6829	92.6829	91.9207	91.9207	91.311	91.9207	91.9207	91.4634	92.0732
	85	PP585943-RVA/Human-wt/MOZ/HGM0389/2015/G9P[8]	92.6829	90.5488	90.3963	92.2256	92.378	97.561	91.9207	90.3963	90.3963	99.2378	92.5191	93.1087	92.6829	92.6829	92.6829	91.9207	91.9207	91.311	91.9207	91.9207	91.4634	92.0732
	86	PP585942-RVA/Human-wt/MOZ/HGM0353/2015/G9P[8]	92.6829	90.5488	90.3963	92.2256	92.378	97.561	91.9207	90.3963	90.3963	99.2378	92.5191	93.1087	92.6829	92.6829	92.6829	91.9207	91.9207	91.311	91.9207	91.9207	91.4634	92.0732
	87	PP585941-RVA/Human-wt/MOZ/HGJM0413/2015/G9P[8]	92.6829	90.5488	90.3963	92.2256	92.378	97.561	91.9207	90.3963	90.3963	99.2378	92.5191	93.1087	92.6829	92.6829	92.6829	91.9207	91.9207	91.311	91.9207	91.9207	91.4634	92.0732
	88	PP585940-RVA/Human-wt/MOZ/HGJM0497/2015/G9P[8]	93.0982	90.7975	90.6442	92.638	92.7914	98.0061	92.3313	90.7975	90.7975	99.6933	92.9339	93.0982	93.0982	93.0982	93.0982	92.1779	92.1779	92.0245	92.1779	92.1779	92.1779	92.1779
	89	PP585939-RVA/Human-wt/MOZ/HGM0322/2015/G9P[8]	92.8354	90.7012	90.5488	92.378	92.5305	97.7134	92.0732	90.5488	90.5488	99.3902	92.6718	93.2619	92.8354	92.8354	92.8354	92.0732	92.0732	91.4634	92.0732	92.0732	91.6159	92.2256
	90	PP585938-RVA/Human-wt/MOZ/HGJM0385/2015/G9P[8]	92.8354	90.7012	90.5488	92.378	92.5305	97.7134	92.0732	90.5488	90.5488	99.3902	92.6718	93.2619	92.8354	92.8354	92.8354	92.0732	92.0732	91.4634	92.0732	92.0732	91.6159	92.2256
	91	PP585937-RVA/Human-wt/MOZ/HGJM0407/2015/G9P[8]	92.8354	90.7012	90.5488	92.378	92.5305	97.7134	92.0732	90.5488	90.5488	99.3902	92.6718	93.2619	92.8354	92.8354	92.8354	92.0732	92.0732	91.4634	92.0732	92.0732	91.6159	92.2256
	92	PP585934-RVA/Human-wt/MOZ/HGJM0318/2015/G9P[8]	93.2515	90.6442	90.4908	92.7914	92.9448	98.1595	92.4847	90.9509	90.9509	99.8466	93.0876	93.2515	93.2515	93.2515	93.2515	92.0245	92.0245	91.8712	92.0245	92.0245	92.0245	92.1779
	93	PP585932-RVA/Human-wt/MOZ/HGJM0334/2015/G9P[8]	92.6829	90.5488	90.3963	92.2256	92.378	97.561	91.9207	90.3963	90.3963	99.2378	92.5191	93.1087	92.6829	92.6829	92.6829	91.9207	91.9207	91.311	91.9207	91.9207	91.4634	92.0732
	94	PP585935-RVA/Human-wt/MOZ/HGM0355/2015/G9P[8]	92.8354	90.7012	90.5488	92.378	92.5305	97.7134	92.0732	90.5488	90.5488	99.3902	92.6718	93.2619	92.8354	92.8354	92.8354	92.0732	92.0732	91.4634	92.0732	92.0732	91.6159	92.2256
	95	PP585936-RVA/Human-wt/MOZ/HCN0370/2015/G9P[8]	92.8354	90.7012	90.5488	92.378	92.5305	97.7134	92.0732	90.5488	90.5488	99.3902	92.6718	93.2619	92.8354	92.8354	92.8354	92.0732	92.0732	91.4634	92.0732	92.0732	91.6159	92.2256

## Sheet: VP1-TS8
	Title: Whole-genome analysis of Rotavirus G1P[8] and other Wa-like strains in Mozambican children: Evidence of genetic variations of pre- vaccine G1P[8] strains from Manhiça, Mozambique
		Filomena Manjate, Percina Chirinda, Peter Mwangi, Eva D. João, Milton Mogotsi, Marcelino Garrine, Augusto Messa Jr., Delfino Vubil, Nélio Nobela, Karen Kotloff, James P. Nataro, Tacilta Nhampossa, Sozinho Acácio, Goitom Weldegebriel, Jacqueline E. Tate, Umesh Parashar, Jason M. Mwenda, Pedro L. Alonso, Martin Nyaga, Celso Cunha and Inácio Mandomando
	Supplementary Table 8: Nucleotide and deduced amino acid identities of VP1 encoding genome segment of strains from children with and without diarrhoea, calculated by distance matriced using p-distance algorithms in MEGA 11 (Tamura et al., 2021)
		VP1	Nucleotide identities (%)
			1	2	3	4	5	6	7	8	9	10	11	12	13	14	15	16	17	18	19	20	21	22	23	24
	1	RVA/Human-wt/MOZ/MAN300256/2008/G1P[8]
	2	RVA/Human-wt/MOZ/MAN300299/2008/G1P[8]	99.6634
	3	RVA/Human-wt/MOZ/MAN300329/2008/G1P[8]	99.6328	99.9082
	4	RVA/Human-wt/MOZ/MAN300220/2008/G1P[8]	99.7246	99.9388	99.9082
	5	RVA/Human-wt/MOZ/MAN300405/2008/G1P[8]	99.6328	99.9082	99.9388	99.9082
	6	RVA/Human-wt/MOZ/MAN302545/2009/G1P[8]	97.705	97.7356	97.6438	97.7356	97.6438
	7	RVA/Human-wt/MOZ/MAN302509/2009/G1P[8]	96.9094	97.0012	96.9094	97.0012	96.9094	97.1542
	8	RVA/Human-wt/MOZ/MAN310422/2012/G1P[8]	97.7356	97.8274	97.7356	97.8274	97.7356	97.552	96.5728
	9	RVA/Human-wt/MOZ/MAN1552518.5/2015/G9P[8]	97.9498	97.9804	98.011	97.9804	98.011	97.5826	96.8788	97.705
	10	RVA/Human-wt/MOZ/MAN310450/2012/G12P[6]	94.1554	94.2472	94.1554	94.2472	94.1554	94.2472	94.2472	93.9718	93.6353
	11	RVA/Human-wt/MOZ/MAN310425/2012/G1P[8]	97.7662	97.858	97.7662	97.858	97.7662	97.5826	96.6034	99.9694	97.7356	94.0024
	12	RVA/Human-wt/MOZ/MAN320713/2012/G12P[6]	94.339	94.4002	94.4002	94.4308	94.4002	94.2778	94.4002	93.9718	93.7882	99.388	94.0024
	13	RVA/Human-wt/MOZ/MAN302160/2009/G12P[8]	98.011	97.9804	97.9498	98.0416	97.9498	97.7356	96.8788	98.3782	98.1028	93.7271	98.4088	93.8494
	14	RVA/Human-wt/MOZ/MAN302543/2009/G12P[8]	97.858	97.8886	97.7968	97.8886	97.7968	97.8274	96.8482	98.47	97.9804	93.7576	98.5006	93.7271	99.7858
	15	RVA/Human-wt/MOZ/MAN302433/2009/G12P[8]	97.8886	97.9192	97.8274	97.9192	97.8274	97.858	96.8176	98.5006	98.011	93.7882	98.5312	93.7576	99.8776	99.9082
	16	RVA/Human-wt/MOZ/MAN302427/2009/G12P[8]	97.8886	97.9192	97.8274	97.9192	97.8274	97.858	96.8176	98.5006	98.011	93.7882	98.5312	93.7576	99.8776	99.9082	100
	17	RVA/Human-wt/MOZ/MAN302466/2009/G12P[8]	97.8886	97.9192	97.8274	97.9192	97.8274	97.858	96.8176	98.5006	98.011	93.7882	98.5312	93.7576	99.8776	99.9082	100	100
	18	RVA/Human-wt/MOZ/MAN303555/2011/G12P[8]	94.4002	94.492	94.4002	94.492	94.4002	94.5532	94.4308	94.3084	93.88	99.5716	94.339	99.6328	93.9718	94.0636	94.0942	94.0942	94.0942
	19	RVA/Human-wt/MOZ/MAN303550/2011/G12P[8]	94.3084	94.4002	94.3084	94.4002	94.3084	94.4614	94.339	94.2778	93.7882	99.4798	94.3084	99.541	93.88	93.9718	94.0024	94.0024	94.0024	99.9082
	20	RVA/Human-wt/MOZ/MAN303545/2011/G12P[8]	94.4002	94.492	94.4308	94.492	94.4308	94.339	94.4308	94.0942	93.8494	99.4186	94.1248	99.694	93.88	93.8494	93.88	93.88	93.88	99.7858	99.694
	21	RVA/Human-wt/MOZ/MAN320717/2012/G12P[8]	94.4002	94.492	94.4002	94.492	94.4002	94.5532	94.4308	94.3084	93.88	99.5104	94.339	99.5716	93.9718	94.0636	94.0942	94.0942	94.0942	99.9388	99.847	99.7246
	22	RVA/Human-wt/MOZ/MAN320725/2012/G12P[8]	94.4002	94.492	94.4002	94.492	94.4002	94.5532	94.4308	94.3084	93.88	99.5104	94.339	99.5716	93.9718	94.0636	94.0942	94.0942	94.0942	99.9388	99.847	99.7246	100
	23	RVA/Human-wt/MOZ/MAN320790/2012/G12P[8]	94.4614	94.5532	94.4614	94.5532	94.4614	94.4614	94.492	94.2166	93.88	99.4186	94.2472	99.5716	93.9106	93.9718	94.0024	94.0024	94.0024	99.847	99.7552	99.7246	99.9082	99.9082
	24	RVA/Human-wt/MOZ/MAN310426/2012/G12P[8]	94.2472	94.339	94.2472	94.339	94.2472	94.4002	94.2778	94.1554	93.7271	99.3574	94.186	99.4186	93.8188	93.9106	93.9412	93.9412	93.9412	99.7858	99.7552	99.5716	99.7246	99.7246	99.6328
	25	OQ398189-RVA/Human-wt/MOZ/MAN1811463.8/2021/G3P[8]	87.1787	87.2705	87.2093	87.2705	87.1787	87.4541	87.8213	86.9951	87.2399	87.7601	87.0257	87.7295	87.0869	87.2399	87.2093	87.2093	87.2093	88.0049	87.9743	87.7907	88.0049	88.0049	87.9131	87.9131
	26	OQ398190-RVA/Human-wt/MOZ/MAN1811450.8/2021/G3P[8]	87.1787	87.2705	87.2093	87.2705	87.1787	87.4541	87.8213	86.9951	87.2399	87.7601	87.0257	87.7295	87.0869	87.2399	87.2093	87.2093	87.2093	88.0049	87.9743	87.7907	88.0049	88.0049	87.9131	87.9131
	27	MG181502-RVA/Human-wt/MWI/BID111/2012/G1P[8]	97.705	97.7968	97.705	97.7968	97.705	97.5826	96.6034	99.7858	97.7356	93.9412	99.8164	93.9412	98.4088	98.5006	98.5312	98.5312	98.5312	94.2778	94.186	94.0636	94.2778	94.2778	94.186	94.1248
	28	MG181447-RVA/Human-wt/MWI/MW2-1253/2005/G1P[8]	98.2864	98.317	98.2252	98.317	98.2252	98.2558	97.1542	99.082	98.3476	94.186	99.1126	94.1554	99.1126	99.2044	99.235	99.235	99.235	94.492	94.4002	94.2778	94.492	94.492	94.4002	94.339
	29	KT920926-RVA/Human-wt/USA/CNMC30/2011/G1P[8]	98.2864	98.2558	98.164	98.2558	98.164	98.1334	97.1542	98.2558	99.2044	94.0636	98.2864	94.033	98.3782	98.47	98.5006	98.5006	98.5006	94.3696	94.2778	94.1554	94.3696	94.3696	94.2778	94.2166
	30	AB861956-RVA/Human-tc/KEN/KDH651/2010/G12P[8]	94.1554	94.2472	94.1554	94.2472	94.1554	94.3084	94.0636	94.0636	93.6965	99.082	94.0942	99.1432	93.7271	93.8188	93.8494	93.8494	93.8494	99.5104	99.4798	99.2962	99.4492	99.4492	99.3574	99.4186
	31	MK417774-RVA/Human-wt/ESP/SS67922985/2018/G12P[8]	94.0636	94.1554	94.0636	94.1554	94.0636	94.1248	93.9718	94.033	93.5435	98.6536	94.0636	98.7148	93.6353	93.7271	93.7576	93.7576	93.7576	99.082	99.0514	98.8678	99.0208	99.0208	98.929	98.9902
	32	MN066801-RVA/Human-wt/IND/CMC_00047/2013/G1P[8]	94.492	94.5838	94.492	94.5838	94.492	94.645	94.339	94.4614	94.033	98.8678	94.492	98.929	94.1248	94.2166	94.2472	94.2472	94.2472	99.2962	99.2656	99.082	99.235	99.235	99.1432	99.1738
	33	HQ392300-RVA/Human-wt/BEL/BE00035/2008/G1P[8]	99.0208	99.0514	98.9596	99.0514	98.9596	98.1334	97.0318	98.164	98.1028	94.2166	98.1946	94.186	98.1946	98.2864	98.317	98.317	98.317	94.5226	94.4308	94.3084	94.5226	94.5226	94.4308	94.3696
	34	JQ087434-RVA/Human-tc/CHN/R588/2005/G1P[8]	97.858	97.8886	97.7968	97.8886	97.7968	99.7246	97.246	97.705	97.7356	94.2778	97.7356	94.3084	97.8886	97.9804	98.011	98.011	98.011	94.5838	94.492	94.3696	94.5838	94.5838	94.492	94.4308
	35	KJ752947-RVA/Human-wt/ZAF/MRC-DPRU123/2009/G12P[8]	97.8886	97.9192	97.8274	97.9192	97.8274	97.9192	96.8176	98.5006	98.011	93.8494	98.5312	93.8188	99.7552	99.847	99.8776	99.8776	99.8776	94.1554	94.0636	93.9412	94.1554	94.1554	94.0636	94.0024
	36	MN632753-RVA/Human-wt/RWA/UFS-NGS-MRC-DPRU1605/2011/G1P[8]	98.7148	98.7454	98.6536	98.7454	98.6536	98.4394	97.399	98.5312	98.3476	94.7062	98.5618	94.6756	98.623	98.7148	98.7454	98.7454	98.7454	95.0122	94.9204	94.798	95.0122	95.0122	94.9204	94.8592
	37	KP752753-RVA/Human-wt/TGO/MRC-DPRU4562/2011/G1P[8]	96.9094	97.0012	96.9094	97.0012	96.9094	97.4602	99.1432	96.8788	96.9094	94.4308	96.9094	94.4002	96.94	97.093	97.0624	97.0624	97.0624	94.6756	94.5838	94.4614	94.6756	94.6756	94.5838	94.5226
	38	KJ753082-RVA/Human-wt/ZAF/MRC-DPRU135/2009/G1P[8]	96.8176	96.9094	96.8176	96.9094	96.8176	97.3684	99.6022	96.787	96.94	94.5226	96.8176	94.492	96.9094	97.0624	97.0318	97.0318	97.0318	94.7674	94.6756	94.5532	94.7674	94.7674	94.6756	94.6144
	39	MG926714-RVA/Human-wt/MOZ/0289/2012/G12P[6]	94.3696	94.4614	94.3696	94.4614	94.3696	94.5226	94.4614	94.2778	93.8494	99.6328	94.3084	99.694	93.9412	94.033	94.0636	94.0636	94.0636	99.9388	99.847	99.7246	99.8776	99.8776	99.7858	99.7246
	40	MG926776-RVA/Human-wt/MOZ/0042/2012/G12P[6]	94.3084	94.4002	94.3084	94.4002	94.3084	94.4614	94.4002	94.2166	93.7882	99.5716	94.2472	99.6328	93.88	93.9718	94.0024	94.0024	94.0024	99.8776	99.7858	99.6634	99.8164	99.8164	99.7246	99.6634
	41	MG926758-RVA/Human-wt/MOZ/0060a/2012/G12P[8]P[14]	94.3696	94.4614	94.3696	94.4614	94.3696	94.5226	94.4002	94.2166	93.8494	99.4186	94.2472	99.4798	93.9412	93.9718	94.0636	94.0636	94.0636	99.847	99.7552	99.6328	99.9082	99.9082	99.8164	99.6328
	42	MT737386-RVA/Human-wt/MOZ/MAN0033/2012/G1P[8]	97.7356	97.8274	97.7356	97.8274	97.7356	97.552	96.5728	99.9388	97.705	93.9718	99.9694	93.9718	98.3782	98.47	98.5006	98.5006	98.5006	94.3084	94.2778	94.0942	94.3084	94.3084	94.2166	94.1554
	43	MT737383-RVA/Human-wt/MOZ/HCN1552/2017/G1P[8]	97.5826	97.6132	97.5214	97.6132	97.5214	97.5826	96.6646	97.7662	97.552	93.8494	97.7968	93.8188	97.8274	97.9192	97.9498	97.9498	97.9498	94.1554	94.0636	93.9412	94.1554	94.1554	94.0636	94.0024
	44	MT737389-RVA/Human-wt/MOZ/HCN1602/2017/G1P[8]	97.552	97.5826	97.4908	97.5826	97.4908	97.552	96.634	97.7356	97.5214	93.88	97.7662	93.8494	97.7968	97.8886	97.9192	97.9192	97.9192	94.186	94.0942	93.9718	94.186	94.186	94.0942	94.033
	45	MT737382-RVA/Human-wt/MOZ/HCN1531/2017/G1P[8]	97.6132	97.6438	97.552	97.6438	97.552	97.6132	96.6952	97.7968	97.5826	93.88	97.8274	93.8494	97.858	97.9498	97.9804	97.9804	97.9804	94.186	94.0942	93.9718	94.186	94.186	94.0942	94.033
	46	MT737385-RVA/human-wt/MOZ/HCN1625/2017/G1P[8]	97.5826	97.6132	97.5214	97.6132	97.5214	97.5826	96.6646	97.7662	97.552	93.8494	97.7968	93.8188	97.8274	97.9192	97.9498	97.9498	97.9498	94.1554	94.0636	93.9412	94.1554	94.1554	94.0636	94.0024
	47	MT737381-RVA/Human-wt/MOZ/HCN1418/2016/G1P[8]	97.552	97.5826	97.4908	97.5826	97.4908	97.6132	96.634	97.7356	97.5214	93.88	97.7662	93.8494	97.7968	97.8886	97.9192	97.9192	97.9192	94.186	94.0942	93.9718	94.186	94.186	94.0942	94.033
	48	MT737406-RVA/Human-wt/MOZ/HCN1011/2016/G1P[8]	97.6438	97.6744	97.5826	97.6744	97.5826	97.6438	96.7258	97.7662	97.6132	93.7882	97.7968	93.7576	97.8886	97.9804	98.011	98.011	98.011	94.0942	94.0024	93.88	94.0942	94.0942	94.0024	93.9412
	49	MT737410-RVA/Human-wt/MOZ/HCN0874/2016/G1P[8]	97.7356	97.7662	97.6744	97.7662	97.6744	97.7356	96.7564	97.858	97.705	93.88	97.8886	93.8494	97.9804	98.0722	98.1028	98.1028	98.1028	94.186	94.0942	93.9718	94.186	94.186	94.0942	94.033
	50	MT737396-RVA/Human-wt/MOZ/HCN1658/2017/G1P[8]	97.4908	97.5214	97.4296	97.5214	97.4296	97.4908	96.634	97.6744	97.4602	93.88	97.705	93.8494	97.7356	97.8274	97.858	97.858	97.858	94.186	94.0942	93.9718	94.186	94.186	94.0942	94.033
	51	MT737384-RVA/Human-wt/MOZ/HCN1587/2017/G1P[8]	97.4908	97.5214	97.4296	97.5214	97.4296	97.4908	96.5728	97.6744	97.4602	93.7882	97.705	93.7576	97.7356	97.8274	97.858	97.858	97.858	94.0942	94.0024	93.88	94.0942	94.0942	94.0024	93.9412
	52	MT737400-RVA/Human-wt/MOZ/HCN1617/2017/G1P[8]	97.4908	97.5214	97.4296	97.5214	97.4296	97.4908	96.5728	97.6744	97.4602	93.7576	97.705	93.7271	97.7356	97.8274	97.858	97.858	97.858	94.0636	93.9718	93.8494	94.0636	94.0636	93.9718	93.9106
	53	MT737379-RVA/Human-wt/MOZ/HCN1181/2016/G1P[8]	97.5214	97.552	97.4602	97.552	97.4602	97.5214	96.6034	97.6438	97.4908	93.6659	97.6744	93.6353	97.7662	97.858	97.8886	97.8886	97.8886	93.9718	93.88	93.7576	93.9718	93.9718	93.88	93.8188
	54	MT737393-RVA/Human-wt/MOZ/HCN0727/2015/G1P[8]	97.7968	97.8274	97.7356	97.8274	97.7356	97.7968	96.8176	97.9192	97.7662	93.88	97.9498	93.8494	98.011	98.1028	98.1334	98.1334	98.1334	94.186	94.0942	93.9718	94.186	94.186	94.0942	94.033
	55	MT737404-RVA/Human-wt/MOZ/HCN0154/2015/G1P[8]	97.8274	97.858	97.7662	97.858	97.7662	97.8274	96.8482	97.9498	97.7968	93.9106	97.9804	93.88	98.1028	98.1946	98.2252	98.2252	98.2252	94.2166	94.1248	94.0024	94.2166	94.2166	94.1248	94.0636
	56	MT737387-RVA/Human-wt/MOZ/HCN0753/2015/G1P[8]	97.7662	97.7968	97.705	97.7968	97.705	97.7662	96.787	97.8886	97.7356	93.8494	97.9192	93.8188	97.9804	98.0722	98.1028	98.1028	98.1028	94.1554	94.0636	93.9412	94.1554	94.1554	94.0636	94.0024
	57	MT737402-RVA/Human-wt/MOZ/HGM0048/2014/G1P[8]	97.9192	97.9498	97.858	97.9498	97.858	97.9192	97.0012	98.0416	97.8886	94.0636	98.0722	94.033	98.1946	98.2864	98.317	98.317	98.317	94.3696	94.2778	94.1554	94.3696	94.3696	94.2778	94.2166
	58	MT737392-RVA/Human-wt/MOZ/HGM0007/2014/G1P[8]	97.9498	97.9804	97.8886	97.9804	97.8886	97.9498	97.0318	98.0722	97.9192	94.0636	98.1028	94.033	98.164	98.2558	98.2864	98.2864	98.2864	94.3696	94.2778	94.1554	94.3696	94.3696	94.2778	94.2166
	59	MT737388-RVA/Human-wt/MOZ/HGM1245/2016/G1P[8]	97.6438	97.6744	97.5826	97.6744	97.5826	97.6438	96.6646	97.8274	97.6132	93.9106	97.858	93.88	97.858	97.9498	97.9804	97.9804	97.9804	94.2166	94.1248	94.0024	94.2166	94.2166	94.1248	94.0636
	60	MT737412-RVA/Human-wt/MOZ/HCN0666/2015/G1P[8]	97.7968	97.8274	97.7356	97.8274	97.7356	97.7968	96.8176	97.9192	97.7662	93.88	97.9498	93.8494	98.011	98.1028	98.1334	98.1334	98.1334	94.186	94.0942	93.9718	94.186	94.186	94.0942	94.033
	61	MT737407-RVA/Human-wt/MOZ/HPQ1152/2016/G1P[8]	97.7356	97.7662	97.6744	97.7662	97.6744	97.7356	96.7564	97.858	97.705	93.8188	97.8886	93.7882	98.011	98.1028	98.1334	98.1334	98.1334	94.1248	94.033	93.9106	94.1248	94.1248	94.033	93.9718
	62	MT737414-RVA/Human-wt/MOZ/HGM0033/2014/G1P[8]	97.858	97.8886	97.7968	97.8886	97.7968	97.858	96.94	97.9804	97.8886	93.9718	98.011	93.9412	98.0722	98.164	98.1946	98.1946	98.1946	94.2778	94.186	94.0636	94.2778	94.2778	94.186	94.1248
	63	MT737380-RVA/Human-wt/MOZ/HGM1234/2016/G1P[8]	97.6132	97.6438	97.552	97.6438	97.552	97.6132	96.634	97.7356	97.5214	93.88	97.7662	93.8494	97.7662	97.858	97.8886	97.8886	97.8886	94.186	94.0942	93.9718	94.186	94.186	94.0942	94.033
	64	MT737411-RVA/Human-wt/MOZ/HCN0690/2015/G1P[8]	97.6438	97.6744	97.5826	97.6744	97.5826	97.6438	96.7258	97.7662	97.6438	93.8494	97.7968	93.8188	97.858	97.9498	97.9804	97.9804	97.9804	94.1554	94.0636	93.9412	94.1554	94.1554	94.0636	94.0024
	65	MT737403-RVA/Human-wt/MOZ/HGM0059/2014/G1P[8]	97.8274	97.858	97.7662	97.858	97.7662	97.8274	96.9094	97.9498	97.7968	94.0024	97.9804	93.9718	98.1028	98.1946	98.2252	98.2252	98.2252	94.3084	94.2166	94.0942	94.3084	94.3084	94.2166	94.1554
	66	MT737399-RVA/Human-wt/MOZ/HCB1682/2017/G1P[8]	97.7662	97.7968	97.705	97.7968	97.705	97.7662	96.787	97.8886	97.7968	93.8188	97.9192	93.7882	97.9804	98.0722	98.1028	98.1028	98.1028	94.1248	94.033	93.9106	94.1248	94.1248	94.033	93.9718
	67	MT737398-RVA/Human-wt/MOZ/HGM1789/2017/G1P[8]	97.7662	97.7968	97.705	97.7968	97.705	97.7662	96.787	97.8886	97.7968	93.8188	97.9192	93.7882	97.9804	98.0722	98.1028	98.1028	98.1028	94.1248	94.033	93.9106	94.1248	94.1248	94.033	93.9718
	68	MT737405-RVA/Human-wt/MOZ/HJM0338/2015/G1P[8]	97.705	97.7356	97.6438	97.7356	97.6438	97.7662	96.8482	97.8274	97.7356	93.8188	97.858	93.7882	97.9192	98.0722	98.0416	98.0416	98.0416	94.1248	94.033	93.9106	94.1248	94.1248	94.033	93.9718
	69	MT737391-RVA/Human-wt/MOZ/HGM1641/2017/G1P[8]	97.6744	97.705	97.6132	97.705	97.6132	97.6744	96.8176	97.7968	97.705	93.7576	97.8274	93.7271	97.8886	98.0416	98.011	98.011	98.011	94.0636	93.9718	93.8494	94.0636	94.0636	93.9718	93.9106
	70	MT737395-RVA/Human-wt/MOZ/HJM1650/2017/G1P[8]	97.6438	97.6744	97.5826	97.6744	97.5826	97.6438	96.787	97.7662	97.6744	93.7882	97.7968	93.7576	97.858	98.011	97.9804	97.9804	97.9804	94.0942	94.0024	93.88	94.0942	94.0942	94.0024	93.9412
	71	MT737397-RVA/Human-wt/MOZ/HPQ1706/2017/G1P[8]	97.6438	97.6744	97.5826	97.6744	97.5826	97.6744	96.634	97.7356	97.6438	93.9718	97.7662	93.9412	97.8274	97.9192	97.9498	97.9498	97.9498	94.2778	94.186	94.0636	94.2778	94.2778	94.186	94.186
	72	PP585902-RVA/Human-wt/MOZ/HGJM0643/2015/G9P[8]	97.8886	97.9192	97.8274	97.9192	97.8274	97.7968	96.94	97.858	99.6933	93.7882	97.8886	93.7576	98.1028	98.1946	98.2252	98.2252	98.2252	94.0942	94.0024	93.88	94.0942	94.0942	94.0024	93.9412
	73	PP585903-RVA/Human-wt/MOZ/HGJM0644/2015/G9P[8]	98.1334	98.164	98.0722	98.164	98.0722	98.0722	97.0624	98.164	99.1411	93.9718	98.1946	93.9412	98.2864	98.3782	98.4088	98.4088	98.4088	94.2778	94.186	94.0636	94.2778	94.2778	94.186	94.1248
	74	PP585900-RVA/Human-wt/MOZ/HGM0353/2015/G9P[8]	97.9498	97.9804	97.8886	97.9804	97.8886	97.858	96.94	97.9804	99.816	93.8494	98.011	93.8188	98.164	98.2558	98.2864	98.2864	98.2864	94.1554	94.0636	93.9412	94.1554	94.1554	94.0636	94.0024
	75	PP585901-RVA/Human-wt/MOZ/HGM0389/2015/G9P[8]	97.9498	97.9804	97.8886	97.9804	97.8886	97.858	96.94	97.9192	99.7546	93.8494	97.9498	93.8188	98.164	98.2558	98.2864	98.2864	98.2864	94.1554	94.0636	93.9412	94.1554	94.1554	94.0636	94.0024
	76	PP585898-RVA/Human-wt/MOZ/HGJM0497/2015/G9P[8]	98.13	98.1606	98.0993	98.1606	98.0993	97.8847	97.0877	97.946	99.7853	93.8688	97.9767	93.9608	98.2833	98.2833	98.3139	98.3139	98.3139	94.1754	94.0834	94.0527	94.1754	94.1754	94.1754	94.0221
	77	PP585899-RVA/Human-wt/MOZ/HGJM0413/2015/G9P[8]	97.9804	98.011	97.9192	98.011	97.9192	97.8886	96.9706	98.011	99.8466	93.88	98.0416	93.8494	98.1946	98.2864	98.317	98.317	98.317	94.186	94.0942	93.9718	94.186	94.186	94.0942	94.033
	78	PP585896-RVA/Human-wt/MOZ/HGJM0385/2015/G9P8]	97.9192	97.9498	97.858	97.9498	97.858	97.8274	96.9094	97.9498	99.7853	93.9412	97.9804	93.9106	98.1334	98.2252	98.2558	98.2558	98.2558	94.2472	94.1554	94.033	94.2472	94.2472	94.1554	94.0942
	79	PP585897-RVA/Human-wt/MOZ/HGM0322/2015/G9P[8]	97.9804	98.011	97.9192	98.011	97.9192	97.8886	96.9706	98.011	99.8466	93.88	98.0416	93.8494	98.1946	98.2864	98.317	98.317	98.317	94.186	94.0942	93.9718	94.186	94.186	94.0942	94.033
	80	PP585895-RVA/Human-wt/MOZ/HGJM0407/2015/G9P[8]	97.9804	98.011	97.9192	98.011	97.9192	97.8886	96.9706	98.011	99.8466	93.88	98.0416	93.8494	98.1946	98.2864	98.317	98.317	98.317	94.186	94.0942	93.9718	94.186	94.186	94.0942	94.033
	81	PP585894-RVA/Human-wt/MOZ/HCN0370/2015/G9P[8]	97.9498	97.9804	97.8886	97.9804	97.8886	97.858	96.94	97.9804	99.816	93.8494	98.011	93.8188	98.164	98.2558	98.2864	98.2864	98.2864	94.1554	94.0636	93.9412	94.1554	94.1554	94.0636	94.0024
	82	PP585893-RVA/Human-wt/MOZ/HGM0355/2015/G9P[8]	98.011	98.0416	97.9498	98.0416	97.9498	97.9192	97.0012	98.0416	99.8773	93.9106	98.0722	93.88	98.2252	98.317	98.3476	98.3476	98.3476	94.2166	94.1248	94.0024	94.2166	94.2166	94.1248	94.0636
	83	PP585890-RVA/Human-wt/MOZ/HGJM0334/2015/G9P[8]	97.9498	97.9804	97.8886	97.9804	97.8886	97.858	96.94	97.9192	99.7546	93.8494	97.9498	93.8188	98.164	98.2558	98.2864	98.2864	98.2864	94.1554	94.0636	93.9412	94.1554	94.1554	94.0636	94.0024
	84	PP585892-RVA/Human-wt/MOZ/HGJM0318/2015/G9P[8]	98.1902	98.2209	98.1902	98.2209	98.1902	97.9141	97.1472	98.0368	99.8773	93.9264	98.0675	94.0491	98.3436	98.3129	98.3436	98.3436	98.3436	94.2025	94.1104	94.1411	94.2025	94.2025	94.2025	94.0491
		VP1	Amino acid identities (%)
			1	2	3	4	5	6	7	8	9	10	11	12	13	14	15	16	17	18	19	20	21	22	23	24
	1	RVA/Human-wt/MOZ/MAN300256/2008/G1P[8]
	2	RVA/Human-wt/MOZ/MAN300299/2008/G1P[8]	99.6324
	3	RVA/Human-wt/MOZ/MAN300329/2008/G1P[8]	99.5404	99.9081
	4	RVA/Human-wt/MOZ/MAN300220/2008/G1P[8]	99.7243	99.9081	99.8162
	5	RVA/Human-wt/MOZ/MAN300405/2008/G1P[8]	99.4485	99.8162	99.9081	99.7243
	6	RVA/Human-wt/MOZ/MAN302545/2009/G1P[8]	99.1728	99.2647	99.2647	99.2647	99.1728
	7	RVA/Human-wt/MOZ/MAN302509/2009/G1P[8]	98.8971	98.8971	98.8051	98.989	98.7132	98.7132
	8	RVA/Human-wt/MOZ/MAN310422/2012/G1P[8]	99.0809	99.1728	99.1728	99.1728	99.0809	99.4485	98.7132
	9	RVA/Human-wt/MOZ/MAN1552518.5/2015/G9P[8]	98.8051	98.8971	98.989	98.8971	98.8971	98.8971	98.4375	98.8971
	10	RVA/Human-wt/MOZ/MAN310450/2012/G12P[6]	98.2537	98.3456	98.2537	98.3456	98.1618	98.4375	98.2537	98.4375	97.9779
	11	RVA/Human-wt/MOZ/MAN310425/2012/G1P[8]	99.0809	99.1728	99.1728	99.1728	99.0809	99.4485	98.7132	100	98.8971	98.4375
	12	RVA/Human-wt/MOZ/MAN320713/2012/G12P[6]	98.1618	98.1618	98.2537	98.2537	98.1618	98.1618	98.1618	98.1618	97.9779	99.3566	98.1618
	13	RVA/Human-wt/MOZ/MAN302160/2009/G12P[8]	98.8971	98.989	98.8971	98.989	98.8051	98.8971	98.5294	99.0809	98.6213	98.0699	99.0809	97.9779
	14	RVA/Human-wt/MOZ/MAN302543/2009/G12P[8]	98.8971	98.989	98.989	98.989	98.8971	99.2647	98.5294	99.4485	98.7132	98.2537	99.4485	97.9779	99.6324
	15	RVA/Human-wt/MOZ/MAN302433/2009/G12P[8]	98.8051	98.8971	98.8971	98.8971	98.8051	99.1728	98.4375	99.3566	98.6213	98.1618	99.3566	97.886	99.7243	99.9081
	16	RVA/Human-wt/MOZ/MAN302427/2009/G12P[8]	98.8051	98.8971	98.8971	98.8971	98.8051	99.1728	98.4375	99.3566	98.6213	98.1618	99.3566	97.886	99.7243	99.9081	100
	17	RVA/Human-wt/MOZ/MAN302466/2009/G12P[8]	98.8051	98.8971	98.8971	98.8971	98.8051	99.1728	98.4375	99.3566	98.6213	98.1618	99.3566	97.886	99.7243	99.9081	100	100
	18	RVA/Human-wt/MOZ/MAN303555/2011/G12P[8]	98.2537	98.3456	98.3456	98.3456	98.2537	98.6213	98.2537	98.6213	98.0699	99.7243	98.6213	99.5404	98.0699	98.4375	98.3456	98.3456	98.3456
	19	RVA/Human-wt/MOZ/MAN303550/2011/G12P[8]	98.2537	98.3456	98.3456	98.3456	98.2537	98.6213	98.2537	98.6213	98.0699	99.7243	98.6213	99.5404	98.0699	98.4375	98.3456	98.3456	98.3456	100
	20	RVA/Human-wt/MOZ/MAN303545/2011/G12P[8]	98.2537	98.2537	98.3456	98.3456	98.2537	98.2537	98.2537	98.6213	98.0699	99.4485	98.2537	99.8162	97.9779	98.0699	97.9779	97.9779	97.9779	99.6324	99.6324
	21	RVA/Human-wt/MOZ/MAN320717/2012/G12P[8]	98.1618	98.2537	98.2537	98.2537	98.1618	98.5294	98.1618	98.5294	97.9779	99.6324	98.5294	99.4485	97.9779	98.3456	98.2537	98.2537	98.2537	99.9081	99.9081	99.5404
	22	RVA/Human-wt/MOZ/MAN320725/2012/G12P[8]	98.1618	98.2537	98.2537	98.2537	98.1618	98.5294	98.1618	98.5294	97.9779	99.6324	98.5294	99.4485	97.9779	98.3456	98.2537	98.2537	98.2537	99.9081	99.9081	99.5404	100
	23	RVA/Human-wt/MOZ/MAN320790/2012/G12P[8]	98.1618	98.2537	98.2537	98.2537	98.1618	98.3456	98.1618	98.3456	97.9779	99.4485	98.3456	99.4485	97.9779	98.1618	98.0699	98.0699	98.0699	99.7243	99.7243	99.5404	99.8162	99.8162
	24	RVA/Human-wt/MOZ/MAN310426/2012/G12P[8]	98.2537	98.3456	98.3456	98.3456	98.2537	98.6213	98.2537	98.6213	98.0699	99.6324	98.6213	99.3566	98.0699	98.4375	98.3456	98.3456	98.3456	99.8162	99.8162	99.4485	99.7243	99.7243	99.5404
	25	OQ398189-RVA/Human-wt/MOZ/MAN1811463.8/2021/G3P[8]	96.3235	96.4154	96.4154	96.4154	96.3235	96.5993	96.5993	96.5993	96.5074	96.5074	96.5993	96.2316	96.0478	96.4154	96.3235	96.3235	96.3235	96.6912	96.6912	96.3235	96.7831	96.7831	96.5993	96.6912
	26	OQ398190-RVA/Human-wt/MOZ/MAN1811450.8/2021/G3P[8]	96.3235	96.4154	96.4154	96.4154	96.3235	96.5993	96.5993	96.5993	96.5074	96.5074	96.5993	96.2316	96.0478	96.4154	96.3235	96.3235	96.3235	96.6912	96.6912	96.3235	96.7831	96.7831	96.5993	96.6912
	27	MG181502-RVA/Human-wt/MWI/BID111/2012/G1P[8]	98.989	99.0809	99.0809	99.0809	98.989	99.3566	98.6213	99.9081	98.8051	98.3456	99.9081	98.0699	98.989	99.3566	99.2647	99.2647	99.2647	98.5294	98.5294	98.1618	98.4375	98.4375	98.2537	98.5294
	28	MG181447-RVA/Human-wt/MWI/MW2-1253/2005/G1P[8]	99.2647	99.3566	99.3566	99.3566	99.2647	99.6324	98.8971	99.8162	99.0809	98.6213	99.8162	98.3456	99.2647	99.6324	99.5404	99.5404	99.5404	98.8051	98.8051	98.4375	98.7132	98.7132	98.5294	98.8051
	29	KT920926-RVA/Human-wt/USA/CNMC30/2011/G1P[8]	98.8971	98.989	98.989	98.989	98.8971	99.2647	98.5294	99.2647	99.2647	98.2537	99.2647	97.9779	98.7132	99.0809	98.989	98.989	98.989	98.4375	98.4375	98.0699	98.3456	98.3456	98.1618	98.4375
	30	AB861956-RVA/Human-tc/KEN/KDH651/2010/G12P[8]	97.886	97.9779	97.9779	97.9779	97.886	98.2537	97.886	98.2537	97.886	99.2647	98.2537	98.989	97.7022	98.0699	97.9779	97.9779	97.9779	99.4485	99.4485	99.0809	99.3566	99.3566	99.1728	99.4485
	31	MK417774-RVA/Human-wt/ESP/SS67922985/2018/G12P[8]	98.3456	98.4375	98.4375	98.4375	98.3456	98.6213	98.2537	98.6213	98.0699	99.6324	98.6213	99.3566	98.0699	98.4375	98.3456	98.3456	98.3456	99.8162	99.8162	99.4485	99.7243	99.7243	99.5404	99.8162
	32	MN066801-RVA/Human-wt/IND/CMC_00047/2013/G1P[8]	98.2537	98.3456	98.3456	98.3456	98.2537	98.6213	98.2537	98.6213	98.0699	99.6324	98.6213	99.4485	98.0699	98.4375	98.3456	98.3456	98.3456	99.9081	99.9081	99.5404	99.8162	99.8162	99.6324	99.7243
	33	HQ392300-RVA/Human-wt/BEL/BE00035/2008/G1P[8]	99.2647	99.3566	99.3566	99.3566	99.2647	99.5404	98.7132	99.4485	98.8971	98.4375	99.4485	98.1618	98.8971	99.2647	99.1728	99.1728	99.1728	98.6213	98.6213	98.2537	98.5294	98.5294	98.3456	98.6213
	34	JQ087434-RVA/Human-tc/CHN/R588/2005/G1P[8]	99.1728	99.2647	99.2647	99.2647	99.1728	99.8162	98.7132	99.4485	98.8971	98.4375	99.4485	98.1618	98.8971	99.2647	99.1728	99.1728	99.1728	98.6213	98.6213	98.2537	98.5294	98.5294	98.3456	98.6213
	35	KJ752947-RVA/Human-wt/ZAF/MRC-DPRU123/2009/G12P[8]	98.8971	98.989	98.989	98.989	98.8971	99.2647	98.5294	99.4485	98.7132	98.2537	99.4485	97.9779	99.6324	100	99.9081	99.9081	99.9081	98.4375	98.4375	98.0699	98.3456	98.3456	98.1618	98.4375
	36	MN632753-RVA/Human-wt/RWA/UFS-NGS-MRC-DPRU1605/2011/G1P[8]	99.3566	99.4485	99.4485	99.4485	99.3566	99.7243	98.989	99.7243	99.1728	98.7132	99.7243	98.4375	99.1728	99.5404	99.4485	99.4485	99.4485	98.8971	98.8971	98.5294	98.8051	98.8051	98.6213	98.8971
	37	KP752753-RVA/Human-wt/TGO/MRC-DPRU4562/2011/G1P[8]	98.8971	98.989	98.989	98.989	98.8971	99.2647	99.2647	99.2647	98.7132	98.6213	99.2647	98.3456	98.7132	99.0809	98.989	98.989	98.989	98.8051	98.8051	98.4375	98.7132	98.7132	98.5294	98.8051
	38	KJ753082-RVA/Human-wt/ZAF/MRC-DPRU135/2009/G1P[8]	98.8051	98.8971	98.8971	98.8971	98.8051	99.1728	99.3566	99.1728	98.6213	98.5294	99.1728	98.2537	98.6213	98.989	98.8971	98.8971	98.8971	98.7132	98.7132	98.3456	98.6213	98.6213	98.4375	98.7132
	39	MG926714-RVA/Human-wt/MOZ/0289/2012/G12P[6]	98.2537	98.3456	98.3456	98.3456	98.2537	98.6213	98.2537	98.6213	98.0699	99.7243	98.6213	99.5404	98.0699	98.4375	98.3456	98.3456	98.3456	100	100	99.6324	99.9081	99.9081	99.7243	99.8162
	40	MG926776-RVA/Human-wt/MOZ/0042/2012/G12P[6]	98.0699	98.1618	98.1618	98.1618	98.0699	98.4375	98.0699	98.4375	97.886	99.5404	98.4375	99.3566	97.9779	98.2537	98.2537	98.2537	98.2537	99.8162	99.8162	99.4485	99.7243	99.7243	99.5404	99.6324
	41	MG926758-RVA/Human-wt/MOZ/0060a/2012/G12P[8]P[14]	97.9779	98.0699	98.0699	98.0699	97.9779	98.3456	97.9779	98.3456	97.7941	99.4485	98.3456	99.2647	97.9779	98.1618	98.2537	98.2537	98.2537	99.7243	99.7243	99.3566	99.8162	99.8162	99.6324	99.5404
	42	MT737386-RVA/Human-wt/MOZ/MAN0033/2012/G1P[8]	98.989	99.0809	99.0809	99.0809	98.989	99.3566	98.6213	99.9081	98.8051	98.3456	99.9081	98.0699	98.989	99.3566	99.2647	99.2647	99.2647	98.5294	98.5294	98.1618	98.4375	98.4375	98.2537	98.5294
	43	MT737383-RVA/Human-wt/MOZ/HCN1552/2017/G1P[8]	98.8051	98.8971	98.8971	98.8971	98.8051	99.1728	98.4375	99.1728	98.6213	98.2537	99.1728	97.9779	98.6213	98.989	98.8971	98.8971	98.8971	98.4375	98.4375	98.0699	98.3456	98.3456	98.1618	98.4375
	44	MT737389-RVA/Human-wt/MOZ/HCN1602/2017/G1P[8]	98.8051	98.8971	98.8971	98.8971	98.8051	99.1728	98.4375	99.1728	98.6213	98.2537	99.1728	97.9779	98.6213	98.989	98.8971	98.8971	98.8971	98.4375	98.4375	98.0699	98.3456	98.3456	98.1618	98.4375
	45	MT737382-RVA/Human-wt/MOZ/HCN1531/2017/G1P[8]	98.8051	98.8971	98.8971	98.8971	98.8051	99.1728	98.4375	99.1728	98.6213	98.2537	99.1728	97.9779	98.6213	98.989	98.8971	98.8971	98.8971	98.4375	98.4375	98.0699	98.3456	98.3456	98.1618	98.4375
	46	MT737385-RVA/human-wt/MOZ/HCN1625/2017/G1P[8]	98.8051	98.8971	98.8971	98.8971	98.8051	99.1728	98.4375	99.1728	98.6213	98.2537	99.1728	97.9779	98.6213	98.989	98.8971	98.8971	98.8971	98.4375	98.4375	98.0699	98.3456	98.3456	98.1618	98.4375
	47	MT737381-RVA/Human-wt/MOZ/HCN1418/2016/G1P[8]	98.8051	98.8971	98.8971	98.8971	98.8051	99.1728	98.4375	99.1728	98.6213	98.2537	99.1728	97.9779	98.6213	98.989	98.8971	98.8971	98.8971	98.4375	98.4375	98.0699	98.3456	98.3456	98.1618	98.4375
	48	MT737406-RVA/Human-wt/MOZ/HCN1011/2016/G1P[8]	98.7132	98.8051	98.8051	98.8051	98.7132	99.0809	98.3456	99.0809	98.5294	98.1618	99.0809	97.886	98.5294	98.8971	98.8051	98.8051	98.8051	98.3456	98.3456	97.9779	98.2537	98.2537	98.0699	98.3456
	49	MT737410-RVA/Human-wt/MOZ/HCN0874/2016/G1P[8]	98.8971	98.989	98.989	98.989	98.8971	99.2647	98.5294	99.2647	98.7132	98.3456	99.2647	98.0699	98.7132	99.0809	98.989	98.989	98.989	98.5294	98.5294	98.1618	98.4375	98.4375	98.2537	98.5294
	50	MT737396-RVA/Human-wt/MOZ/HCN1658/2017/G1P[8]	98.8051	98.8971	98.8971	98.8971	98.8051	99.1728	98.4375	99.1728	98.6213	98.2537	99.1728	97.9779	98.6213	98.989	98.8971	98.8971	98.8971	98.4375	98.4375	98.0699	98.3456	98.3456	98.1618	98.4375
	51	MT737384-RVA/Human-wt/MOZ/HCN1587/2017/G1P[8]	98.6213	98.7132	98.7132	98.7132	98.6213	98.989	98.2537	98.989	98.4375	98.0699	98.989	97.7941	98.4375	98.8051	98.7132	98.7132	98.7132	98.2537	98.2537	97.886	98.1618	98.1618	97.9779	98.2537
	52	MT737400-RVA/Human-wt/MOZ/HCN1617/2017/G1P[8]	98.7132	98.8051	98.8051	98.8051	98.7132	99.0809	98.3456	99.0809	98.5294	98.1618	99.0809	97.886	98.5294	98.8971	98.8051	98.8051	98.8051	98.3456	98.3456	97.9779	98.2537	98.2537	98.0699	98.3456
	53	MT737379-RVA/Human-wt/MOZ/HCN1181/2016/G1P[8]	98.6213	98.7132	98.7132	98.7132	98.6213	98.989	98.2537	98.989	98.4375	98.0699	98.989	97.7941	98.4375	98.8051	98.7132	98.7132	98.7132	98.2537	98.2537	97.886	98.1618	98.1618	97.9779	98.2537
	54	MT737393-RVA/Human-wt/MOZ/HCN0727/2015/G1P[8]	98.8971	98.989	98.989	98.989	98.8971	99.2647	98.5294	99.2647	98.7132	98.3456	99.2647	98.0699	98.7132	99.0809	98.989	98.989	98.989	98.5294	98.5294	98.1618	98.4375	98.4375	98.2537	98.5294
	55	MT737404-RVA/Human-wt/MOZ/HCN0154/2015/G1P[8]	98.8971	98.989	98.989	98.989	98.8971	99.2647	98.6213	99.2647	98.7132	98.4375	99.2647	98.1618	98.7132	99.0809	98.989	98.989	98.989	98.6213	98.6213	98.2537	98.5294	98.5294	98.3456	98.6213
	56	MT737387-RVA/Human-wt/MOZ/HCN0753/2015/G1P[8]	98.8971	98.989	98.989	98.989	98.8971	99.2647	98.5294	99.2647	98.7132	98.3456	99.2647	98.0699	98.7132	99.0809	98.989	98.989	98.989	98.5294	98.5294	98.1618	98.4375	98.4375	98.2537	98.5294
	57	MT737402-RVA/Human-wt/MOZ/HGM0048/2014/G1P[8]	99.0809	99.1728	99.1728	99.1728	99.0809	99.4485	98.7132	99.4485	98.8971	98.4375	99.4485	98.1618	98.8971	99.2647	99.1728	99.1728	99.1728	98.6213	98.6213	98.2537	98.5294	98.5294	98.3456	98.6213
	58	MT737392-RVA/Human-wt/MOZ/HGM0007/2014/G1P[8]	99.0809	99.1728	99.1728	99.1728	99.0809	99.4485	98.7132	99.4485	98.8971	98.4375	99.4485	98.1618	98.8971	99.2647	99.1728	99.1728	99.1728	98.6213	98.6213	98.2537	98.5294	98.5294	98.3456	98.6213
	59	MT737388-RVA/Human-wt/MOZ/HGM1245/2016/G1P[8]	98.8971	98.989	98.989	98.989	98.8971	99.2647	98.5294	99.2647	98.7132	98.3456	99.2647	98.0699	98.7132	99.0809	98.989	98.989	98.989	98.5294	98.5294	98.1618	98.4375	98.4375	98.2537	98.5294
	60	MT737412-RVA/Human-wt/MOZ/HCN0666/2015/G1P[8]	98.8051	98.8971	98.8971	98.8971	98.8051	99.1728	98.4375	99.1728	98.6213	98.2537	99.1728	97.9779	98.6213	98.989	98.8971	98.8971	98.8971	98.4375	98.4375	98.0699	98.3456	98.3456	98.1618	98.4375
	61	MT737407-RVA/Human-wt/MOZ/HPQ1152/2016/G1P[8]	98.989	99.0809	99.0809	99.0809	98.989	99.2647	98.5294	99.2647	98.7132	98.3456	99.2647	98.0699	98.7132	99.0809	98.989	98.989	98.989	98.5294	98.5294	98.1618	98.4375	98.4375	98.2537	98.5294
	62	MT737414-RVA/Human-wt/MOZ/HGM0033/2014/G1P[8]	98.8971	98.989	98.989	98.989	98.8971	99.2647	98.5294	99.2647	98.8971	98.2537	99.2647	97.9779	98.7132	99.0809	98.989	98.989	98.989	98.4375	98.4375	98.0699	98.3456	98.3456	98.1618	98.4375
	63	MT737380-RVA/Human-wt/MOZ/HGM1234/2016/G1P[8]	98.8051	98.8971	98.8971	98.8971	98.8051	99.1728	98.4375	99.1728	98.6213	98.2537	99.1728	97.9779	98.6213	98.989	98.8971	98.8971	98.8971	98.4375	98.4375	98.0699	98.3456	98.3456	98.1618	98.4375
	64	MT737411-RVA/Human-wt/MOZ/HCN0690/2015/G1P[8]	98.8051	98.8971	98.8971	98.8971	98.8051	99.1728	98.6213	99.1728	98.6213	98.2537	99.1728	97.9779	98.6213	98.989	98.8971	98.8971	98.8971	98.4375	98.4375	98.0699	98.3456	98.3456	98.1618	98.4375
	65	MT737403-RVA/Human-wt/MOZ/HGM0059/2014/G1P[8]	98.989	99.0809	99.0809	99.0809	98.989	99.3566	98.6213	99.3566	98.8051	98.3456	99.3566	98.0699	98.8051	99.1728	99.0809	99.0809	99.0809	98.5294	98.5294	98.1618	98.4375	98.4375	98.2537	98.5294
	66	MT737399-RVA/Human-wt/MOZ/HCB1682/2017/G1P[8]	98.989	99.0809	99.0809	99.0809	98.989	99.3566	98.6213	99.3566	98.989	98.3456	99.3566	98.0699	98.8051	99.1728	99.0809	99.0809	99.0809	98.5294	98.5294	98.1618	98.4375	98.4375	98.2537	98.5294
	67	MT737398-RVA/Human-wt/MOZ/HGM1789/2017/G1P[8]	98.8971	98.989	98.989	98.989	98.8971	99.2647	98.5294	99.2647	98.8971	98.2537	99.2647	97.9779	98.7132	99.0809	98.989	98.989	98.989	98.4375	98.4375	98.0699	98.3456	98.3456	98.1618	98.4375
	68	MT737405-RVA/Human-wt/MOZ/HJM0338/2015/G1P[8]	98.7132	98.8051	98.8051	98.8051	98.7132	99.0809	98.3456	99.0809	98.7132	98.0699	99.0809	97.7941	98.5294	98.8971	98.8051	98.8051	98.8051	98.2537	98.2537	97.886	98.1618	98.1618	97.9779	98.2537
	69	MT737391-RVA/Human-wt/MOZ/HGM1641/2017/G1P[8]	98.989	99.0809	99.0809	99.0809	98.989	99.3566	98.6213	99.3566	98.989	98.3456	99.3566	98.0699	98.8051	99.1728	99.0809	99.0809	99.0809	98.5294	98.5294	98.1618	98.4375	98.4375	98.2537	98.5294
	70	MT737395-RVA/Human-wt/MOZ/HJM1650/2017/G1P[8]	98.8051	98.8971	98.8971	98.8971	98.8051	99.1728	98.4375	99.1728	98.8051	98.1618	99.1728	97.886	98.6213	98.989	98.8971	98.8971	98.8971	98.3456	98.3456	97.9779	98.2537	98.2537	98.0699	98.3456
	71	MT737397-RVA/Human-wt/MOZ/HPQ1706/2017/G1P[8]	98.7132	98.8051	98.8051	98.8051	98.7132	99.0809	98.3456	99.0809	98.7132	98.2537	99.0809	97.9779	98.5294	98.8971	98.8051	98.8051	98.8051	98.4375	98.4375	98.0699	98.3456	98.3456	98.1618	98.4375
	72	PP585902-RVA/Human-wt/MOZ/HGJM0643/2015/G9P[8]	98.8051	98.8971	98.8971	98.8971	98.8051	99.1728	98.4375	99.1728	99.6313	98.1618	99.1728	97.886	98.6213	98.989	98.8971	98.8971	98.8971	98.3456	98.3456	97.9779	98.2537	98.2537	98.0699	98.3456
	73	PP585903-RVA/Human-wt/MOZ/HGJM0644/2015/G9P[8]	98.8971	98.989	98.989	98.989	98.8971	99.2647	98.5294	99.2647	99.5392	98.2537	99.2647	97.9779	98.7132	99.0809	98.989	98.989	98.989	98.4375	98.4375	98.0699	98.3456	98.3456	98.1618	98.4375
	74	PP585900-RVA/Human-wt/MOZ/HGM0353/2015/G9P[8]	98.989	99.0809	99.0809	99.0809	98.989	99.3566	98.6213	99.3566	99.8157	98.3456	99.3566	98.0699	98.8051	99.1728	99.0809	99.0809	99.0809	98.5294	98.5294	98.1618	98.4375	98.4375	98.2537	98.5294
	75	PP585901-RVA/Human-wt/MOZ/HGM0389/2015/G9P[8]	98.8971	98.989	98.989	98.989	98.8971	99.2647	98.5294	99.2647	99.7235	98.2537	99.2647	97.9779	98.7132	99.0809	98.989	98.989	98.989	98.4375	98.4375	98.0699	98.3456	98.3456	98.1618	98.4375
	76	PP585898-RVA/Human-wt/MOZ/HGJM0497/2015/G9P[8]	99.1713	99.2634	99.2634	99.2634	99.1713	99.3554	98.8029	99.3554	99.8157	98.3425	99.3554	98.2505	98.9871	99.1713	99.0792	99.0792	99.0792	98.5267	98.5267	98.3425	98.4346	98.4346	98.4346	98.5267
	77	PP585899-RVA/Human-wt/MOZ/HGJM0413/2015/G9P[8]	98.989	99.0809	99.0809	99.0809	98.989	99.3566	98.6213	99.3566	99.8157	98.3456	99.3566	98.0699	98.8051	99.1728	99.0809	99.0809	99.0809	98.5294	98.5294	98.1618	98.4375	98.4375	98.2537	98.5294
	78	PP585896-RVA/Human-wt/MOZ/HGJM0385/2015/G9P8]	98.8971	98.989	98.989	98.989	98.8971	99.2647	98.5294	99.2647	99.7235	98.4375	99.2647	98.1618	98.7132	99.0809	98.989	98.989	98.989	98.6213	98.6213	98.2537	98.5294	98.5294	98.3456	98.6213
	79	PP585897-RVA/Human-wt/MOZ/HGM0322/2015/G9P[8]	98.989	99.0809	99.0809	99.0809	98.989	99.3566	98.6213	99.3566	99.8157	98.3456	99.3566	98.0699	98.8051	99.1728	99.0809	99.0809	99.0809	98.5294	98.5294	98.1618	98.4375	98.4375	98.2537	98.5294
	80	PP585895-RVA/Human-wt/MOZ/HGJM0407/2015/G9P[8]	98.989	99.0809	99.0809	99.0809	98.989	99.3566	98.6213	99.3566	99.8157	98.3456	99.3566	98.0699	98.8051	99.1728	99.0809	99.0809	99.0809	98.5294	98.5294	98.1618	98.4375	98.4375	98.2537	98.5294
	81	PP585894-RVA/Human-wt/MOZ/HCN0370/2015/G9P[8]	98.8971	98.989	98.989	98.989	98.8971	99.2647	98.5294	99.2647	99.7235	98.2537	99.2647	97.9779	98.7132	99.0809	98.989	98.989	98.989	98.4375	98.4375	98.0699	98.3456	98.3456	98.1618	98.4375
	82	PP585893-RVA/Human-wt/MOZ/HGM0355/2015/G9P[8]	98.989	99.0809	99.0809	99.0809	98.989	99.3566	98.6213	99.3566	99.8157	98.3456	99.3566	98.0699	98.8051	99.1728	99.0809	99.0809	99.0809	98.5294	98.5294	98.1618	98.4375	98.4375	98.2537	98.5294
	83	PP585890-RVA/Human-wt/MOZ/HGJM0334/2015/G9P[8]	98.8051	98.8971	98.8971	98.8971	98.8051	99.1728	98.4375	99.1728	99.6313	98.1618	99.1728	97.886	98.6213	98.989	98.8971	98.8971	98.8971	98.3456	98.3456	97.9779	98.2537	98.2537	98.0699	98.3456
	84	PP585892-RVA/Human-wt/MOZ/HGJM0318/2015/G9P[8]	99.2627	99.3548	99.3548	99.3548	99.2627	99.3548	98.894	99.3548	99.8157	98.4332	99.3548	98.341	99.0783	99.1705	99.0783	99.0783	99.0783	98.5253	98.5253	98.4332	98.4332	98.4332	98.4332	98.5253

## Sheet: VP2-TS9
		Title: Whole-genome analysis of Rotavirus G1P[8] and other Wa-like strains in Mozambican children: Evidence of genetic variations of pre- vaccine G1P[8] strains from Manhiça, Mozambique
		Filomena Manjate, Percina Chirinda, Peter Mwangi, Eva D. João, Milton Mogotsi, Marcelino Garrine, Augusto Messa Jr., Delfino Vubil, Nélio Nobela, Karen Kotloff, James P. Nataro, Tacilta Nhampossa, Sozinho Acácio, Goitom Weldegebriel, Jacqueline E. Tate, Umesh Parashar, Jason M. Mwenda, Pedro L. Alonso, Martin Nyaga, Celso Cunha and Inácio Mandomando
	Supplementary Table 9: Nucleotide and deduced amino acid identities of VP2 encoding genome segment of strains from children with and without diarrhoea, calculated by distance matriced using p-distance algorithms in MEGA 11 (Tamura et al., 2021)
		VP2	Nucleotide identities (%)
			1	2	3	4	5	6	7	8	9	10	11	12	13	14	15	16	17	18	19	20	21	22	23	24
	1	RVA/Human-wt/MOZ/MAN300256/2008/G1P[8]
	2	RVA/Human-wt/MOZ/MAN300299/2008/G1P[8]	99.8138
	3	RVA/Human-wt/MOZ/MAN300329/2008/G1P[8]	99.8138	100
	4	RVA/Human-wt/MOZ/MAN300220/2008/G1P[8]	99.7765	99.9628	99.9628
	5	RVA/Human-wt/MOZ/MAN300405/2008/G1P[8]	99.8138	100	100	99.9628
	6	RVA/Human-wt/MOZ/MAN302545/2009/G1P[8]	97.5791	97.5047	97.5047	97.4674	97.5047
	7	RVA/Human-wt/MOZ/MAN302509/2009/G1P[8]	97.2439	97.095	97.095	97.0577	97.095	97.5419
	8	RVA/Human-wt/MOZ/MAN310422/2012/G1P[8]	98.473	98.4358	98.4358	98.3985	98.4358	97.0205	96.648
	9	RVA/Human-wt/MOZ/MAN310425/2012/G1P[8]	98.5102	98.473	98.473	98.4358	98.473	97.0205	96.6853	99.8138
	10	RVA/Human-wt/MOZ/MAN1552518.5/2015/G9P[8]	97.2439	97.1322	97.1322	97.095	97.1322	98.8454	97.1322	96.648	96.648
	11	RVA/Human-wt/MOZ/MAN320713/2012/G12P[6]	97.6909	97.6536	97.6536	97.6164	97.6536	96.9832	96.797	97.2812	97.3184	96.5736
	12	RVA/Human-wt/MOZ/MAN310450/2012/G12P[6]	97.6536	97.6164	97.6164	97.5791	97.6164	96.946	96.7598	97.2439	97.2812	96.5363	99.9628
	13	RVA/Human-wt/MOZ/MAN302543/2009/G12P[8]	98.5475	98.5102	98.5102	98.473	98.5102	97.2812	96.8715	98.0633	98.1006	96.9832	97.3557	97.3184
	14	RVA/Human-wt/MOZ/MAN302433/2009/G12P[8]	98.5475	98.5102	98.5102	98.473	98.5102	97.2812	96.8715	98.0633	98.1006	96.9832	97.3557	97.3184	99.9255
	15	RVA/Human-wt/MOZ/MAN302427/2009/G12P[8]	98.5475	98.5102	98.5102	98.473	98.5102	97.2812	96.8715	98.0633	98.1006	97.0205	97.4302	97.3929	99.9255	99.9255
	16	RVA/Human-wt/MOZ/MAN302466/2009/G12P[8]	98.5847	98.5475	98.5475	98.5102	98.5475	97.3184	96.9088	98.1006	98.1378	97.0205	97.3929	97.3557	99.9628	99.9628	99.9628
	17	RVA/Human-wt/MOZ/MAN302160/2009/G12P[8]	98.5847	98.5475	98.5475	98.5102	98.5475	97.3184	96.9088	98.1006	98.1378	97.0205	97.3929	97.3557	99.9628	99.9628	99.9628	100
	18	RVA/Human-wt/MOZ/MAN303555/2011/G12P[8]	97.7281	97.6909	97.6909	97.6536	97.6909	97.0205	96.8343	97.3184	97.3557	96.5736	99.8883	99.851	97.3929	97.3929	97.3929	97.4302	97.4302
	19	RVA/Human-wt/MOZ/MAN303545/2011/G12P[8]	97.7281	97.6909	97.6909	97.6536	97.6909	97.0205	96.9088	97.3184	97.3557	96.5736	99.8883	99.851	97.3929	97.3929	97.3929	97.4302	97.4302	99.9255
	20	RVA/Human-wt/MOZ/MAN303550/2011/G12P[8]	97.7281	97.6909	97.6909	97.6536	97.6909	97.0205	96.8343	97.3184	97.3557	96.5736	99.8883	99.851	97.3929	97.3929	97.3929	97.4302	97.4302	99.9255	99.9255
	21	RVA/Human-wt/MOZ/MAN320790/2012/G12P[8]	97.6164	97.5791	97.5791	97.5419	97.5791	96.9088	96.7225	97.2067	97.2439	96.4618	99.7765	99.7393	97.2812	97.2812	97.2812	97.3184	97.3184	99.8138	99.8138	99.8138
	22	RVA/Human-wt/MOZ/MAN320725/2012/G12P[8]	97.6536	97.6164	97.6164	97.5791	97.6164	96.946	96.7598	97.2439	97.2812	96.4991	99.8138	99.7765	97.3184	97.3184	97.3184	97.3557	97.3557	99.851	99.851	99.851	99.9628
	23	RVA/Human-wt/MOZ/MAN320717/2012/G12P[8]	97.6536	97.6164	97.6164	97.5791	97.6164	96.946	96.7598	97.2439	97.2812	96.4991	99.8138	99.7765	97.3184	97.3184	97.3184	97.3557	97.3557	99.851	99.851	99.851	99.9628	100
	24	RVA/Human-wt/MOZ/MAN310426/2012/G12P[8]	97.6536	97.6164	97.6164	97.5791	97.6164	96.946	96.8343	97.2439	97.2812	96.5736	99.7393	99.702	97.3557	97.3557	97.3557	97.3929	97.3929	99.7765	99.7765	99.7765	99.6648	99.702	99.702
	25	OQ398191-RVA/Human-wt/MOZ/MAN1811463.8/2021/G3P[8]	98.2868	98.2495	98.2495	98.2123	98.2495	96.2756	95.9077	97.2067	97.2439	95.9777	96.4991	96.4618	97.2812	97.2812	97.2812	97.3184	97.3184	96.5363	96.5363	96.5363	96.4618	96.4991	96.4991	96.4618
	26	OQ398192-RVA/Human-wt/MOZ/MAN1811450.8/2021/G3P[8]	98.2868	98.2495	98.2495	98.2123	98.2495	96.2756	95.9077	97.2067	97.2439	95.9777	96.4991	96.4618	97.2812	97.2812	97.2812	97.3184	97.3184	96.5363	96.5363	96.5363	96.4618	96.4991	96.4991	96.4618
	27	MZ093815-RVA/Human-wt/KEN/KLF0555/2012/G1P[8]	96.9832	96.8343	96.8343	96.797	96.8343	97.2439	99.3304	96.4618	96.4991	96.8343	96.4618	96.4246	96.6853	96.6108	96.6108	96.648	96.648	96.4991	96.5736	96.4991	96.3873	96.4246	96.4246	96.4246
	28	MT737449-RVA/Human-wt/MOZ/HGM0033/2014/G1P[8]	98.9944	98.9572	98.9572	98.9199	98.9572	96.9832	96.5736	97.8399	97.8771	96.6853	97.3557	97.3184	97.9888	97.9888	97.9888	98.0261	98.0261	97.3929	97.3929	97.3929	97.3184	97.3557	97.3557	97.3184
	29	MT737448-RVA/Human-wt/MOZ/HGM0544/2015/G1P[8]	98.8454	98.8082	98.8082	98.7709	98.8082	96.8343	96.4246	97.6909	97.7281	96.5363	97.2067	97.1695	97.8399	97.8399	97.8399	97.8771	97.8771	97.2439	97.2439	97.2439	97.1695	97.2067	97.2067	97.1695
	30	MT737446-RVA/Human-wt/MOZ/HCN0690/2015/G1[P8]	98.9572	98.9199	98.9199	98.8827	98.9199	97.0205	96.5363	97.8026	97.8399	96.7225	97.3184	97.2812	97.9516	97.9516	97.9516	97.9888	97.9888	97.3557	97.3557	97.3557	97.2812	97.3184	97.3184	97.2812
	31	MT737444-RVA/Human-wt/MOZ/HCN1336/2016/G1P[8]	98.7337	98.6965	98.6965	98.6592	98.6965	96.7225	96.3128	97.6536	97.6909	96.4246	97.2439	97.2067	97.7281	97.7281	97.7281	97.7654	97.7654	97.2812	97.2812	97.2812	97.2067	97.2439	97.2439	97.2067
	32	MT737443-RVA/Human-wt/MOZ/HGM1265/2016/G1P[8]	98.7337	98.6965	98.6965	98.6592	98.6965	96.7225	96.4618	97.5791	97.6164	96.4246	97.1695	97.1322	97.8026	97.8026	97.8026	97.8399	97.8399	97.2067	97.2067	97.2067	97.1322	97.1695	97.1695	97.2439
	33	MT737442-RVA/Human-wt/MOZ/HPQ1152/2016/G1P[8]	98.7709	98.7337	98.7337	98.6965	98.7337	96.7598	96.4246	97.6909	97.7281	96.4618	97.1322	97.095	97.7654	97.7654	97.7654	97.8026	97.8026	97.1695	97.2439	97.1695	97.095	97.1322	97.1322	97.095
	34	MT737441-RVA/Human-wt/MOZ/HCN1011/2016/G1P[8]	98.8082	98.7709	98.7709	98.7337	98.7709	96.797	96.3873	97.7281	97.7654	96.4991	97.3184	97.2812	97.8026	97.8026	97.8026	97.8399	97.8399	97.3557	97.3557	97.3557	97.2812	97.3184	97.3184	97.2812
	35	MT737440-RVA/Human-wt/MOZ/HJM0338/2015/G1P[8]	98.8454	98.8082	98.8082	98.7709	98.8082	96.8343	96.4246	97.6909	97.7281	96.5363	97.2067	97.1695	97.8399	97.9143	97.8399	97.8771	97.8771	97.2439	97.2439	97.2439	97.1695	97.2067	97.2067	97.1695
	36	MT737439-RVA/Human-wt/MOZ/HCN0154/2015/G1P[8]	98.8454	98.8082	98.8082	98.7709	98.8082	96.8343	96.4246	97.6909	97.7281	96.5363	97.2067	97.1695	97.8399	97.8399	97.8399	97.8771	97.8771	97.2439	97.2439	97.2439	97.1695	97.2067	97.2067	97.1695
	37	MT737438-RVA/Human-wt/MOZ/HGM0048/2014/G1P[8]	98.9944	99.0317	99.0317	98.9944	99.0317	96.9832	96.5736	97.8399	97.8771	96.6853	97.3557	97.3184	97.9888	97.9888	97.9888	98.0261	98.0261	97.3929	97.3929	97.3929	97.3184	97.3557	97.3557	97.3184
	38	MT737437-RVA/Human-wt/MOZ/HCN1358/2016/G1P[8]	98.7337	98.6965	98.6965	98.6592	98.6965	96.7225	96.3128	97.6536	97.6909	96.4246	97.2439	97.2067	97.7281	97.7281	97.7281	97.7654	97.7654	97.2812	97.2812	97.2812	97.2067	97.2439	97.2439	97.2067
	39	MT737435-RVA/Human-wt/MOZ/HCB1682/2017/G1P[8]	98.9199	98.8827	98.8827	98.8454	98.8827	96.9088	96.5774	97.7654	97.8026	96.6108	97.2812	97.2439	97.9143	97.9143	97.9143	97.9516	97.9516	97.3184	97.3184	97.3184	97.2439	97.2812	97.2812	97.2439
	40	MT737434-RVA/Human-wt/MOZ/HGM1789/2017/G1P[8]	98.8082	98.7709	98.7709	98.7337	98.7709	96.797	96.4618	97.6536	97.6909	96.4991	97.2439	97.2067	97.8771	97.8771	97.8771	97.9143	97.9143	97.2812	97.2812	97.2812	97.2067	97.2439	97.2439	97.2067
	41	MT737433-RVA/Human-wt/MOZ/HPQ1706/2017/G1P[8]	98.9944	98.9572	98.9572	98.9199	98.9572	96.9832	96.5774	97.8399	97.8771	96.6853	97.3557	97.3184	97.9888	97.9888	97.9888	98.0261	98.0261	97.3929	97.3929	97.3929	97.3184	97.3557	97.3557	97.3184
	42	MT737431-RVA/Human-wt/MOZ/HJM1650/2017/G1P[8]	98.7709	98.7337	98.7337	98.6965	98.7337	96.8343	96.4991	97.6164	97.6536	96.5363	97.1695	97.1322	97.7654	97.7654	97.7654	97.8026	97.8026	97.2067	97.2067	97.2067	97.1322	97.1695	97.1695	97.1322
	43	MT737430-RVA/Human-wt/MOZ/HJM1646/2017/G1P[8]	98.9199	98.8827	98.8827	98.8454	98.8827	96.8715	96.4658	97.8399	97.8771	96.5736	97.2067	97.2067	97.9143	97.9143	97.9143	97.9516	97.9516	97.2439	97.2439	97.2439	97.1695	97.2067	97.2067	97.1695
	44	MT737429-RVA/Human-wt/MOZ/HCN0727/2015/G1P[8]	98.8827	98.8454	98.8454	98.8082	98.8454	96.8715	96.4618	97.7281	97.7654	96.5736	97.2439	97.2067	97.9516	97.9516	97.9516	97.9888	97.9888	97.2812	97.2812	97.2812	97.2067	97.2439	97.2439	97.2067
	45	MT737428-RVA/Human-wt/MOZ/HGM0007/2014/G1P[8]	98.8827	98.9199	98.9199	98.8827	98.9199	96.8715	96.4618	97.7281	97.7654	96.648	97.2439	97.2067	97.8771	97.8771	97.8771	97.9143	97.9143	97.2812	97.2812	97.2812	97.2067	97.2439	97.2439	97.2067
	46	MT737427-RVA/Human-wt/MOZ/HGM1641/2017/G1P[8]	98.8454	98.8082	98.8082	98.7709	98.8082	96.8343	96.4991	97.6909	97.7281	96.5363	97.2439	97.2067	97.8399	97.8399	97.8399	97.8771	97.8771	97.2812	97.2812	97.2812	97.2067	97.2439	97.2439	97.2067
	47	MT737425-RVA/Human-wt/MOZ/HCN1602/2017/G1P[8]	98.7337	98.6965	98.6965	98.6592	98.6965	96.7225	96.3128	97.6536	97.6909	96.4246	97.2439	97.2067	97.7281	97.7281	97.7281	97.7654	97.7654	97.2812	97.2812	97.2812	97.2067	97.2439	97.2439	97.2067
	48	MT737423-RVA/Human-wt/MOZ/HCN0753/2015/G1P[8]	98.8454	98.8082	98.8082	98.7709	98.8082	96.8343	96.4246	97.6909	97.7281	96.5363	97.2067	97.1695	97.9143	97.9143	97.9143	97.9516	97.9516	97.2439	97.2439	97.2439	97.1695	97.2067	97.2067	97.1695
	49	MT737422-RVA/Human-wt/MOZ/MAN0033/2012/G1P[8]	98.5475	98.5102	98.5102	98.473	98.5102	97.0577	96.7225	99.851	99.8883	96.6853	97.3557	97.3184	98.1378	98.1378	98.1378	98.175	98.175	97.3929	97.3929	97.3929	97.2812	97.3184	97.3184	97.3184
	50	MT737417-RVA/Human-wt/MOZ/HCN1418/2016/G1P[8]	98.7337	98.6965	98.6965	98.6592	98.6965	96.7225	96.3128	97.6536	97.6909	96.4246	97.2439	97.2067	97.7281	97.7281	97.7281	97.7654	97.7654	97.2812	97.2812	97.2812	97.2067	97.2439	97.2439	97.2067
	51	MT737416-RVA/Human-wt/MOZ/HGM1234/2016/G1P[8]	98.7337	98.6965	98.6965	98.6592	98.6965	96.7225	96.4618	97.5791	97.6164	96.4246	97.1695	97.1322	97.8026	97.8026	97.8026	97.8399	97.8399	97.2067	97.2067	97.2067	97.1322	97.1695	97.1695	97.2439
	52	MT737415-RVA/Human-wt/MOZ/HCN1181/2016/G1P[8]	98.8082	98.7709	98.7709	98.7337	98.7709	96.797	96.3873	97.7281	97.7654	96.4991	97.3184	97.2812	97.8026	97.8026	97.8026	97.8399	97.8399	97.3557	97.3557	97.3557	97.2812	97.3184	97.3184	97.2812
	53	MN067111-RVA/Human-wt/IND/CMC_00012/2011/G1P[8]	97.5791	97.5791	97.5791	97.5419	97.5791	96.8715	96.6108	97.1695	97.2067	96.4246	99.5903	99.5531	97.2439	97.2439	97.2439	97.2812	97.2812	99.6276	99.6276	99.6276	99.5158	99.5531	99.5531	99.6276
	54	MG926777-RVA/Human-wt/MOZ/0042/2012/G12P[6]	97.7281	97.6909	97.6909	97.6536	97.6909	97.0205	96.8343	97.3184	97.3557	96.5736	99.9628	99.9255	97.3929	97.3929	97.3929	97.4302	97.4302	99.9255	99.9255	99.9255	99.8138	99.851	99.851	99.7765
	55	MG926759-RVA/Human-wt/MOZ/0060a/2012/G12P[8]P[14]	97.6536	97.6164	97.6164	97.5791	97.6164	96.946	96.7598	97.2439	97.2812	96.4991	99.8138	99.7765	97.3184	97.3184	97.3184	97.3557	97.3557	99.851	99.851	99.851	99.9628	100	100	99.702
	56	MG926715-RVA/Human-wt/MOZ/0289/2012/G12P[6]	97.6909	97.6536	97.6536	97.6164	97.6536	96.9832	96.797	97.2812	97.3184	96.5363	99.9255	99.8883	97.3557	97.3557	97.3557	97.3929	97.3929	99.8883	99.8883	99.8883	99.7765	99.8138	99.8138	99.7393
	57	LC173174-RVA/Human/JPN/YM017/2013/G9P[8]	97.7281	97.6164	97.6164	97.5791	97.6164	99.4786	97.6909	97.1322	97.1322	99.3669	97.0205	96.9832	97.3929	97.3929	97.3929	97.4302	97.4302	97.0577	97.0577	97.0577	96.946	96.9832	96.9832	97.0577
	58	KX778549-RVA/Human-wt/CHN/km15007/G9P[8]	97.3557	97.2439	97.2439	97.2067	97.2439	99.1061	97.3929	96.7598	96.7598	98.8454	96.648	96.6108	97.095	97.095	97.095	97.1322	97.1322	96.6853	96.6853	96.6853	96.648	96.6853	96.6853	96.6853
	59	KP753224-RVA/Human-wt/ZWE/MRC-DPRU1858/2011/G12P[8]	97.7654	97.7281	97.7281	97.6909	97.7281	96.9832	96.797	97.2812	97.3184	96.5363	99.851	99.8138	97.3557	97.3557	97.3557	97.3929	97.3929	99.8883	99.8883	99.9628	99.7765	99.8138	99.8138	99.7393
	60	KP753018-RVA/Human-wt/ZAF/MRC-DPRU1808/2007/G1P[8]	99.8138	99.7765	99.7765	99.7393	99.7765	97.6536	97.2439	98.5847	98.622	97.2812	97.8026	97.7654	98.6592	98.6592	98.6592	98.6965	98.6965	97.8399	97.8399	97.8399	97.7281	97.7654	97.7654	97.7654
	61	HQ392121-RVA/Human-wt/BEL/BE00017/2006/G1P[8]	99.851	99.8138	99.8138	99.7765	99.8138	97.6909	97.2812	98.622	98.6592	97.3184	97.8399	97.8026	98.6965	98.6965	98.6965	98.7337	98.7337	97.8771	97.8771	97.8771	97.7654	97.8026	97.8026	97.8026
	62	PP585917-RVA/Human-wt/MOZ/HGJM0644/2015/G9P[8]	97.9143	97.8771	97.8771	97.8399	97.8771	98.7337	97.7654	97.3929	97.3929	98.1378	97.4302	97.3929	97.5791	97.5791	97.5791	97.6164	97.6164	97.4674	97.4674	97.4674	97.3557	97.3929	97.3929	97.3929
	63	PP585915-RVA/Human-wt/MOZ/HGM0389/2015/G9P[8]	97.6536	97.5419	97.5419	97.5047	97.5419	99.2551	97.5419	97.0577	97.0577	99.5903	96.946	96.9088	97.3929	97.3929	97.3929	97.4302	97.4302	96.9832	96.9832	96.9832	96.8715	96.9088	96.9088	96.9088
	64	PP585916-RVA/Human-wt/MOZ/HGJM0643/2015/G9P[8]	97.5791	97.4674	97.4674	97.4302	97.4674	99.1806	97.4674	96.9832	96.9832	99.5158	96.8715	96.8343	97.3184	97.3184	97.3184	97.3557	97.3557	96.9088	96.9088	96.9088	96.797	96.8343	96.8343	96.8343
	65	PP585914-RVA/Human-wt/MOZ/HGM0353/2015/G9P[8]	97.6164	97.5047	97.5047	97.4674	97.5047	99.2179	97.5047	97.0205	97.0205	99.6276	96.9088	96.8715	97.3557	97.3557	97.3557	97.3929	97.3929	96.946	96.946	96.946	96.8343	96.8715	96.8715	96.8715
	66	PP585913-RVA/Human-wt/MOZ/HGJM0413/2015/G9P[8]	97.6164	97.5047	97.5047	97.4674	97.5047	99.2179	97.5047	97.0205	97.0205	99.6276	96.9088	96.8715	97.3557	97.3557	97.3557	97.3929	97.3929	96.946	96.946	96.946	96.8343	96.8715	96.8715	96.8715
	67	PP585912-RVA/Human-wt/MOZ/HGJM0497/2015/G9P[8]	97.5791	97.4674	97.4674	97.4302	97.4674	99.1806	97.4674	96.9832	96.9832	99.5158	96.8715	96.8343	97.3184	97.3184	97.3184	97.3557	97.3557	96.9088	96.9088	96.9088	96.797	96.8343	96.8343	96.8343
	68	PP585911-RVA/Human-wt/MOZ/HGM0322/2015/G9P[8]	97.6164	97.5047	97.5047	97.4674	97.5047	99.2179	97.5047	97.0205	97.0205	99.6276	96.9088	96.8715	97.3557	97.3557	97.3557	97.3929	97.3929	96.946	96.946	96.946	96.8343	96.8715	96.8715	96.8715
	69	PP585909-RVA/Human-wt/MOZ/HGJM0407/2015/G9P[8]	97.6536	97.5419	97.5419	97.5047	97.5419	99.1806	97.4674	96.9832	96.9832	99.5903	96.8715	96.8343	97.3184	97.3184	97.3184	97.3557	97.3557	96.9088	96.9088	96.9088	96.797	96.8343	96.8343	96.8343
	70	PP585910-RVA/Human-wt/MOZ/HGJM0385/2015/G9P[8]	97.5791	97.4674	97.4674	97.4302	97.4674	99.1806	97.4674	96.9832	96.9832	99.5903	96.8715	96.8343	97.3184	97.3184	97.3184	0.0264432	0.0264432	96.9088	96.9088	96.9088	96.797	96.8343	96.8343	96.8343
	71	PP585908-RVA/Human-wt/MOZ/HCN0370/2015/G9P[8]	97.6164	97.5047	97.5047	97.4674	97.5047	99.2179	97.5047	97.0205	97.0205	99.6276	96.9088	96.8715	97.3557	97.3557	97.3557	97.3929	97.3929	96.946	96.946	96.946	96.8343	96.8715	96.8715	96.8715
	72	PP585907-RVA/Human-wt/MOZ/HGM0355/2015/G9P[8]	97.6164	97.5047	97.5047	97.4674	97.5047	99.2179	97.5047	97.0205	97.0205	99.6276	96.9088	96.8715	97.3557	97.3557	97.3557	97.3929	97.3929	96.946	96.946	96.946	96.8343	96.8715	96.8715	96.8715
	73	PP585904-RVA/Human-wt/MOZ/HGJM0334/2015/G9P[8]	97.6164	97.5047	97.5047	97.4674	97.5047	99.2179	97.5047	97.0205	97.0205	99.5531	96.9832	96.946	97.3557	97.3557	97.3557	97.3929	97.3929	97.0205	97.0205	97.0205	96.9088	96.946	96.946	96.946
	74	PP585906-RVA/Human-wt/MOZ/HGJM0318/2015/G9P[8]	97.6164	97.5047	97.5047	97.4674	97.5047	99.2179	97.5047	97.0205	97.0205	99.6276	96.9088	96.8715	97.3557	97.3557	97.3557	97.3929	97.3929	96.946	96.946	96.946	96.8343	96.8715	96.8715	96.8715
		VP2	Amino acid identities (%)
			1	2	3	4	5	6	7	8	9	10	11	12	13	14	15	16	17	18	19	20	21	22	23	24
	1	RVA/Human-wt/MOZ/MAN300256/2008/G1P[8]
	2	RVA/Human-wt/MOZ/MAN300299/2008/G1P[8]	99.6094
	3	RVA/Human-wt/MOZ/MAN300329/2008/G1P[8]	99.6094	100
	4	RVA/Human-wt/MOZ/MAN300220/2008/G1P[8]	99.4792	99.8698	99.8698
	5	RVA/Human-wt/MOZ/MAN300405/2008/G1P[8]	99.6094	100	100	99.8698
	6	RVA/Human-wt/MOZ/MAN302545/2009/G1P[8]	92.8385	92.5781	92.5781	92.4479	92.5781
	7	RVA/Human-wt/MOZ/MAN302509/2009/G1P[8]	92.1875	91.9271	91.9271	91.7969	91.9271	93.099
	8	RVA/Human-wt/MOZ/MAN310422/2012/G1P[8]	95.7031	95.5729	95.5729	95.4427	95.5729	91.4062	90.8854
	9	RVA/Human-wt/MOZ/MAN310425/2012/G1P[8]	95.8333	95.7031	95.7031	95.5729	95.7031	91.4062	91.0156	99.6094
	10	RVA/Human-wt/MOZ/MAN1552518.5/2015/G9P[8]	92.4479	92.1875	92.1875	92.0573	92.1875	96.875	92.3177	90.7552	90.7552
	11	RVA/Human-wt/MOZ/MAN320713/2012/G12P[6]	94.0104	93.8802	93.8802	93.75	93.8802	91.5365	91.276	92.8385	92.9688	90.7552
	12	RVA/Human-wt/MOZ/MAN310450/2012/G12P[6]	93.8802	93.75	93.75	93.6198	93.75	91.4062	91.1458	92.7083	92.8385	90.625	99.8698
	13	RVA/Human-wt/MOZ/MAN302543/2009/G12P[8]	95.8333	95.7031	95.7031	95.5729	95.7031	92.3177	91.5365	94.6615	94.7917	91.9271	93.2292	93.099
	14	RVA/Human-wt/MOZ/MAN302433/2009/G12P[8]	95.8333	95.7031	95.7031	95.5729	95.7031	92.3177	91.5365	94.6615	94.7917	91.9271	93.2292	93.099	99.7396
	15	RVA/Human-wt/MOZ/MAN302427/2009/G12P[8]	95.8333	95.7031	95.7031	95.5729	95.7031	92.3177	91.5365	94.6615	94.7917	92.0573	93.4896	93.3594	99.7396	99.7396
	16	RVA/Human-wt/MOZ/MAN302466/2009/G12P[8]	95.9635	95.8333	95.8333	95.7031	95.8333	92.4479	91.6667	94.7917	94.9219	92.0573	93.3594	93.2292	99.8698	99.8698	99.8698
	17	RVA/Human-wt/MOZ/MAN302160/2009/G12P[8]	95.9635	95.8333	95.8333	95.7031	95.8333	92.4479	91.6667	94.7917	94.9219	92.0573	93.3594	93.2292	99.8698	99.8698	99.8698	100
	18	RVA/Human-wt/MOZ/MAN303555/2011/G12P[8]	94.1406	94.0104	94.0104	93.8802	94.0104	91.6667	91.4062	93.099	93.2292	90.7552	99.6094	99.4792	93.3594	93.3594	93.3594	93.4896	93.4896
	19	RVA/Human-wt/MOZ/MAN303545/2011/G12P[8]	94.1406	94.0104	94.0104	93.8802	94.0104	91.6667	91.6667	92.9688	93.099	90.7552	99.6094	99.4792	93.3594	93.3594	93.3594	93.4896	93.4896	99.7396
	20	RVA/Human-wt/MOZ/MAN303550/2011/G12P[8]	94.1406	94.0104	94.0104	93.8802	94.0104	91.6667	91.4062	92.9688	93.099	90.7552	99.6094	99.4792	93.3594	93.3594	93.3594	93.4896	93.4896	99.7396	99.7396
	21	RVA/Human-wt/MOZ/MAN320790/2012/G12P[8]	94.1406	94.0104	94.0104	93.8802	94.0104	91.6667	91.4062	92.9688	93.099	90.7552	99.6094	99.4792	93.3594	93.3594	93.3594	93.4896	93.4896	99.7396	99.7396	99.7396
	22	RVA/Human-wt/MOZ/MAN320725/2012/G12P[8]	94.1406	94.0104	94.0104	93.8802	94.0104	91.6667	91.4062	92.9688	93.099	90.7552	99.6094	99.4792	93.3594	93.3594	93.3594	93.4896	93.4896	99.7396	99.7396	99.7396	100
	23	RVA/Human-wt/MOZ/MAN320717/2012/G12P[8]	94.1406	94.0104	94.0104	93.8802	94.0104	91.6667	91.4062	92.9688	93.099	90.7552	99.6094	99.4792	93.3594	93.3594	93.3594	93.4896	93.4896	99.7396	99.7396	99.7396	100	100
	24	RVA/Human-wt/MOZ/MAN310426/2012/G12P[8]	94.1406	94.0104	94.0104	93.8802	94.0104	91.6667	91.276	92.8385	92.9688	91.0156	99.9219	99.0885	93.3594	93.3594	93.3594	93.4896	93.4896	99.349	99.7396	99.349	99.349	99.349	99.349
	25	OQ398191-RVA/Human-wt/MOZ/MAN1811463.8/2021/G3P[8]	95.5729	95.4427	95.4427	95.3125	95.4427	89.3229	88.8166	92.3177	92.4479	89.0625	90.8854	90.7552	92.4479	92.4479	92.4479	92.5781	92.5781	91.0156	91.0156	91.0156	91.0156	91.0156	91.0156	91.0156
	26	OQ398192-RVA/Human-wt/MOZ/MAN1811450.8/2021/G3P[8]	95.5729	95.4427	95.4427	95.3125	95.4427	89.3229	88.8166	92.3177	92.4479	89.0625	90.8854	90.7552	92.4479	92.4479	92.4479	92.5781	92.5781	91.0156	91.0156	91.0156	91.0156	91.0156	91.0156	91.0156
	27	MZ093815-RVA/Human-wt/KEN/KLF0555/2012/G1P[8]	91.4062	91.1458	91.1458	91.0156	91.1458	92.1875	98.3095	90.3646	90.4948	91.4062	90.2344	90.1042	91.0156	90.7552	90.7552	90.8854	90.8854	90.3646	90.625	90.3646	90.3646	90.3646	90.3646	90.2344
	28	MT737449-RVA/Human-wt/MOZ/HGM0033/2014/G1P[8]	97.2656	97.1354	97.1354	97.0052	97.1354	90.7552	90.1042	93.75	93.8802	90.4948	92.7083	92.5781	94.1406	94.1406	94.1406	94.2708	94.2708	92.8385	92.8385	92.8385	92.8385	92.8385	92.8385	92.8385
	29	MT737448-RVA/Human-wt/MOZ/HGM0544/2015/G1P[8]	96.875	96.7448	96.7448	96.6146	96.7448	90.3646	89.7135	93.3594	93.4896	90.1042	92.3177	92.1875	93.75	93.75	93.75	93.8802	93.8802	92.4479	92.4479	92.4479	92.4479	92.4479	92.4479	92.4479
	30	MT737446-RVA/Human-wt/MOZ/HCN0690/2015/G1[P8]	97.2656	97.1354	97.1354	97.0052	97.1354	91.0156	90.1042	93.75	93.8802	90.7552	92.7083	92.5781	94.1406	94.1406	94.1406	94.2708	94.2708	92.8385	92.8385	92.8385	92.8385	92.8385	92.8385	92.8385
	31	MT737444-RVA/Human-wt/MOZ/HCN1336/2016/G1P[8]	96.6146	96.4844	96.4844	96.3542	96.4844	90.1042	89.4531	93.3594	93.4896	89.8438	92.4479	92.3177	93.4896	93.4896	93.4896	93.6198	93.6198	92.5781	92.5781	92.5781	92.5781	92.5781	92.5781	92.5781
	32	MT737443-RVA/Human-wt/MOZ/HGM1265/2016/G1P[8]	96.6146	96.4844	96.4844	96.4844	96.4844	90.2344	89.7135	93.099	93.2292	89.974	92.0573	91.9271	93.75	93.75	93.75	93.8802	93.8802	92.1875	92.1875	92.1875	92.1875	92.1875	92.1875	92.3177
	33	MT737442-RVA/Human-wt/MOZ/HPQ1152/2016/G1P[8]	96.875	96.7448	96.7448	96.6146	96.7448	90.3646	89.974	93.6198	93.75	90.1042	92.3177	92.1875	93.75	93.75	93.75	93.8802	93.8802	92.4479	92.7083	92.4479	92.4479	92.4479	92.4479	92.4479
	34	MT737441-RVA/Human-wt/MOZ/HCN1011/2016/G1P[8]	96.7448	96.6146	96.6146	96.4844	96.6146	90.2344	89.5833	93.4896	93.6198	89.974	92.5781	92.4479	93.6198	93.6198	93.6198	93.75	93.75	92.7083	92.7083	92.7083	92.7083	92.7083	92.7083	92.7083
	35	MT737440-RVA/Human-wt/MOZ/HJM0338/2015/G1P[8]	96.875	96.7448	96.7448	96.6146	96.7448	90.3646	89.7135	93.3594	93.4896	90.1042	92.3177	92.1875	93.75	94.0104	93.75	93.8802	93.8802	92.4479	92.4479	92.4479	92.4479	92.4479	92.4479	92.4479
	36	MT737439-RVA/Human-wt/MOZ/HCN0154/2015/G1P[8]	97.0052	96.875	96.875	96.7448	96.875	90.4948	89.8438	93.4896	93.6198	90.2344	92.4479	92.3177	93.8802	93.8802	93.8802	94.0104	94.0104	92.5781	92.5781	92.5781	92.5781	92.5781	92.5781	92.5781
	37	MT737438-RVA/Human-wt/MOZ/HGM0048/2014/G1P[8]	97.2656	97.3958	97.3958	97.2656	97.3958	90.8854	90.1042	93.75	93.8802	90.625	92.7083	92.5781	94.1406	94.1406	94.1406	94.2708	94.2708	92.8385	92.8385	92.8385	92.8385	92.8385	92.8385	92.8385
	38	MT737437-RVA/Human-wt/MOZ/HCN1358/2016/G1P[8]	96.6146	96.4844	96.4844	96.3542	96.4844	90.1042	89.4531	93.3594	93.4896	89.8438	92.4479	92.3177	93.4896	93.4896	93.4896	93.6198	93.6198	92.5781	92.5781	92.5781	92.5781	92.5781	92.5781	92.5781
	39	MT737435-RVA/Human-wt/MOZ/HCB1682/2017/G1P[8]	97.1354	97.0052	97.0052	96.875	97.0052	90.625	90.2471	93.6198	93.75	90.3646	92.5781	92.4479	94.0104	94.0104	94.0104	94.1406	94.1406	92.7083	92.7083	92.7083	92.7083	92.7083	92.7083	92.7083
	40	MT737434-RVA/Human-wt/MOZ/HGM1789/2017/G1P[8]	96.875	96.7448	96.7448	96.6146	96.7448	90.3646	89.974	93.3594	93.4896	90.1042	92.3177	92.1875	94.0104	94.0104	94.0104	94.1406	94.1406	92.4479	92.4479	92.4479	92.4479	92.4479	92.4479	92.4479
	41	MT737433-RVA/Human-wt/MOZ/HPQ1706/2017/G1P[8]	97.3958	97.2656	97.2656	97.1354	97.2656	90.8854	90.2471	93.8802	94.0104	90.625	92.8385	92.7083	94.2708	94.2708	94.2708	94.401	94.401	92.9688	92.9688	92.9688	92.9688	92.9688	92.9688	92.9688
	42	MT737431-RVA/Human-wt/MOZ/HJM1650/2017/G1P[8]	96.875	96.7448	96.7448	96.6146	96.7448	90.3646	89.974	93.3594	93.4896	90.1042	92.4479	92.3177	93.75	93.75	93.75	93.8802	93.8802	92.5781	92.5781	92.5781	92.5781	92.5781	92.5781	92.5781
	43	MT737430-RVA/Human-wt/MOZ/HJM1646/2017/G1P[8]	96.875	96.7448	96.7448	96.6146	96.7448	90.4948	89.857	93.6198	93.75	90.2344	92.4479	92.4479	93.75	93.75	93.75	93.8802	93.8802	92.5781	92.5781	92.5781	92.5781	92.5781	92.5781	92.5781
	44	MT737429-RVA/Human-wt/MOZ/HCN0727/2015/G1P[8]	97.0052	96.875	96.875	96.7448	96.875	90.4948	89.8438	93.4896	93.6198	90.2344	92.4479	92.3177	94.1406	94.1406	94.1406	94.2708	94.2708	92.5781	92.5781	92.5781	92.5781	92.5781	92.5781	92.5781
	45	MT737428-RVA/Human-wt/MOZ/HGM0007/2014/G1P[8]	97.0052	97.1354	97.1354	97.0052	97.1354	90.625	89.8438	93.4896	93.6198	90.3646	92.4479	92.3177	93.8802	93.8802	93.8802	94.0104	94.0104	92.5781	92.5781	92.5781	92.5781	92.5781	92.5781	92.5781
	46	MT737427-RVA/Human-wt/MOZ/HGM1641/2017/G1P[8]	97.0052	96.875	96.875	96.7448	96.875	90.4948	90.1042	93.4896	93.6198	90.2344	92.5781	92.4479	93.8802	93.8802	93.8802	94.0104	94.0104	92.7083	92.7083	92.7083	92.7083	92.7083	92.7083	92.7083
	47	MT737425-RVA/Human-wt/MOZ/HCN1602/2017/G1P[8]	96.6146	96.4844	96.4844	96.3542	96.4844	90.1042	89.4531	93.3594	93.4896	89.8438	92.4479	92.3177	93.4896	93.4896	93.4896	93.6198	93.6198	92.5781	92.5781	92.5781	92.5781	92.5781	92.5781	92.5781
	48	MT737423-RVA/Human-wt/MOZ/HCN0753/2015/G1P[8]	97.0052	96.875	96.875	96.7448	96.875	90.4948	89.8438	93.4896	93.6198	90.2344	92.4479	92.3177	94.1406	94.1406	94.1406	94.2708	94.2708	92.5781	92.5781	92.5781	92.5781	92.5781	92.5781	92.5781
	49	MT737422-RVA/Human-wt/MOZ/MAN0033/2012/G1P[8]	95.9635	95.8333	95.8333	95.7031	95.8333	91.5365	91.1458	99.7396	99.8698	90.8854	93.099	92.9688	94.9219	94.9219	94.9219	95.0521	95.0521	93.3594	93.2292	93.2292	93.2292	93.2292	93.2292	93.099
	50	MT737417-RVA/Human-wt/MOZ/HCN1418/2016/G1P[8]	96.6146	96.4844	96.4844	96.3542	96.4844	90.1042	89.4531	93.3594	93.4896	89.8438	92.4479	92.3177	93.4896	93.4896	93.4896	93.6198	93.6198	92.5781	92.5781	92.5781	92.5781	92.5781	92.5781	92.5781
	51	MT737416-RVA/Human-wt/MOZ/HGM1234/2016/G1P[8]	96.6146	96.4844	96.4844	96.4844	96.4844	90.2344	89.7135	93.099	93.2292	89.974	92.0573	91.9271	93.75	93.75	93.75	93.8802	93.8802	92.1875	92.1875	92.1875	92.1875	92.1875	92.1875	92.3177
	52	MT737415-RVA/Human-wt/MOZ/HCN1181/2016/G1P[8]	96.7448	96.6146	96.6146	96.4844	96.6146	90.2344	89.5833	93.4896	93.6198	89.974	92.5781	92.4479	93.6198	93.6198	93.6198	93.75	93.75	92.7083	92.7083	92.7083	92.7083	92.7083	92.7083	92.7083
	53	MN067111-RVA/Human-wt/IND/CMC_00012/2011/G1P[8]	93.75	93.6198	93.6198	93.4896	93.6198	91.4062	91.276	92.5781	92.7083	90.4948	98.9583	98.8281	92.9688	92.9688	92.9688	93.099	93.099	99.0885	99.0885	99.0885	99.0885	99.0885	99.0885	99.2188
	54	MG926777-RVA/Human-wt/MOZ/0042/2012/G12P[6]	94.1406	94.0104	94.0104	93.8802	94.0104	91.6667	91.4062	92.9688	93.099	90.7552	99.8698	99.7396	93.3594	93.3594	93.3594	93.4896	93.4896	99.7396	99.7396	99.7396	99.7396	99.7396	99.7396	99.349
	55	MG926759-RVA/Human-wt/MOZ/0060a/2012/G12P[8]P[14]	94.1406	94.0104	94.0104	93.8802	94.0104	91.6667	91.4062	92.9688	93.099	90.7552	99.6094	99.4792	93.3594	93.3594	93.3594	93.4896	93.4896	99.7396	99.7396	99.7396	100	100	100	99.349
	56	MG926715-RVA/Human-wt/MOZ/0289/2012/G12P[6]	94.0104	93.8802	93.8802	93.75	93.8802	91.5365	91.276	92.8385	92.9688	90.625	99.7396	99.6094	93.2292	93.2292	93.2292	93.3594	93.3594	99.6094	99.6094	99.6094	99.6094	99.6094	99.6094	99.2188
	57	LC173174-RVA/Human/JPN/YM017/2013/G9P[8]	93.4896	93.099	93.099	92.9688	93.099	98.4375	93.6198	91.7969	91.7969	98.4375	91.6667	91.5365	92.7083	92.7083	92.7083	92.8385	92.8385	91.7969	91.7969	91.7969	91.7969	91.7969	91.7969	92.0573
	58	KX778549-RVA/Human-wt/CHN/km15007/G9P[8]	92.3177	91.9271	91.9271	91.7969	91.9271	97.3958	92.5781	90.8854	90.7552	97.0052	90.625	90.4948	91.9271	91.9271	91.9271	92.0573	92.0573	90.7552	90.7552	90.7552	90.7552	90.7552	90.7552	90.7552
	59	KP753224-RVA/Human-wt/ZWE/MRC-DPRU1858/2011/G12P[8]	94.2708	94.1406	94.1406	94.0104	94.1406	91.5365	91.276	92.8385	92.9688	90.625	99.4792	99.349	93.2292	93.2292	93.2292	93.3594	93.3594	99.6094	99.6094	99.8698	99.6094	99.6094	99.6094	99.2188
	60	KP753018-RVA/Human-wt/ZAF/MRC-DPRU1808/2007/G1P[8]	99.4792	99.349	99.349	99.2188	99.349	92.9688	92.3177	95.9635	96.0938	92.4479	94.2708	94.1406	96.0938	96.0938	96.0938	96.224	96.224	94.401	94.401	94.401	94.401	94.401	94.401	94.401
	61	HQ392121-RVA/Human-wt/BEL/BE00017/2006/G1P[8]	99.6094	99.4792	99.4792	99.349	99.4792	93.099	92.4479	96.0938	96.224	92.5781	94.401	94.2708	96.224	96.224	96.224	96.3542	96.3542	94.5312	94.5312	94.5312	94.5312	94.5312	94.5312	94.5312
	62	PP585917-RVA/Human-wt/MOZ/HGJM0644/2015/G9P[8]	94.1482	94.0182	94.0182	93.8882	94.0182	96.4889	94.0182	92.8479	92.8479	95.0585	92.9779	92.8479	93.368	93.368	93.368	93.498	93.498	93.1079	93.1079	93.1079	92.9779	92.9779	92.9779	92.9779
	63	PP585915-RVA/Human-wt/MOZ/HGM0389/2015/G9P[8]	93.368	92.9779	92.9779	92.8479	92.9779	97.7893	93.238	91.6775	91.6775	99.0897	91.5475	91.4174	92.8479	92.8479	92.8479	92.9779	92.9779	91.6775	91.6775	91.6775	91.5475	91.5475	91.5475	91.5475
	64	PP585916-RVA/Human-wt/MOZ/HGJM0643/2015/G9P[8]	93.368	92.9779	92.9779	92.8479	92.9779	97.7893	93.238	91.6775	91.6775	99.0897	91.5475	91.4174	92.8479	92.8479	92.8479	92.9779	92.9779	91.6775	91.6775	91.6775	91.5475	91.5475	91.5475	91.5475
	65	PP585914-RVA/Human-wt/MOZ/HGM0353/2015/G9P[8]	93.238	92.8479	92.8479	92.7178	92.8479	97.6593	93.1079	91.5475	91.5475	99.2198	91.4174	91.2874	92.7178	92.7178	92.7178	92.8479	92.8479	91.5475	91.5475	91.5475	91.4174	91.4174	91.4174	91.4174
	66	PP585913-RVA/Human-wt/MOZ/HGJM0413/2015/G9P[8]	93.238	92.8479	92.8479	92.7178	92.8479	97.6593	93.1079	91.5475	91.5475	99.2198	91.4174	91.2874	92.7178	92.7178	92.7178	92.8479	92.8479	91.5475	91.5475	91.5475	91.4174	91.4174	91.4174	91.4174
	67	PP585912-RVA/Human-wt/MOZ/HGJM0497/2015/G9P[8]	93.238	92.8479	92.8479	92.7178	92.8479	97.6593	93.1079	91.5475	91.5475	98.9597	91.4174	91.2874	92.7178	92.7178	92.7178	92.8479	92.8479	91.5475	91.5475	91.5475	91.4174	91.4174	91.4174	91.4174
	68	PP585911-RVA/Human-wt/MOZ/HGM0322/2015/G9P[8]	93.238	92.8479	92.8479	92.7178	92.8479	97.6593	93.1079	91.5475	91.5475	99.2198	91.4174	91.2874	92.7178	92.7178	92.7178	92.8479	92.8479	91.5475	91.5475	91.5475	91.4174	91.4174	91.4174	91.4174
	69	PP585909-RVA/Human-wt/MOZ/HGJM0407/2015/G9P[8]	93.368	92.9779	92.9779	92.8479	92.9779	97.5293	92.9779	91.4174	91.4174	99.0897	91.2874	91.1573	92.5878	92.5878	92.5878	92.7178	92.7178	91.4174	91.4174	91.4174	91.2874	91.2874	91.2874	91.2874
	70	PP585910-RVA/Human-wt/MOZ/HGJM0385/2015/G9P[8]	93.238	92.8479	92.8479	92.7178	92.8479	97.6593	93.1079	91.5475	91.5475	99.2198	91.4174	91.2874	92.7178	92.7178	92.7178	92.8479	92.8479	91.5475	91.5475	91.5475	91.4174	91.4174	91.4174	91.4174
	71	PP585908-RVA/Human-wt/MOZ/HCN0370/2015/G9P[8]	93.238	92.8479	92.8479	92.7178	92.8479	97.6593	93.1079	91.5475	91.5475	99.2198	91.4174	91.2874	92.7178	92.7178	92.7178	92.8479	92.8479	91.5475	91.5475	91.5475	91.4174	91.4174	91.4174	91.4174
	72	PP585907-RVA/Human-wt/MOZ/HGM0355/2015/G9P[8]	93.238	92.8479	92.8479	92.7178	92.8479	97.6593	93.1079	91.5475	91.5475	99.2198	91.4174	91.2874	92.7178	92.7178	92.7178	92.8479	92.8479	91.5475	91.5475	91.5475	91.4174	91.4174	91.4174	91.4174
	73	PP585904-RVA/Human-wt/MOZ/HGJM0334/2015/G9P[8]	93.238	92.8479	92.8479	92.7178	92.8479	97.6593	93.1079	91.5475	91.5475	98.9597	91.6775	91.5475	92.7178	92.7178	92.7178	92.8479	92.8479	91.8075	91.8075	91.8075	91.6775	91.6775	91.6775	91.6775
	74	PP585906-RVA/Human-wt/MOZ/HGJM0318/2015/G9P[8]	93.238	92.8479	92.8479	92.7178	92.8479	97.6593	93.1079	91.5475	91.5475	99.2198	91.4174	91.2874	92.7178	92.7178	92.7178	92.8479	92.8479	91.5475	91.5475	91.5475	91.4174	91.4174	91.4174	91.4174

## Sheet: VP3-TS10
	Title: Whole-genome analysis of Rotavirus G1P[8] and other Wa-like strains in Mozambican children: Evidence of genetic variations of pre- vaccine G1P[8] strains from Manhiça, Mozambique
		Filomena Manjate, Percina Chirinda, Peter Mwangi, Eva D. João, Milton Mogotsi, Marcelino Garrine, Augusto Messa Jr., Delfino Vubil, Nélio Nobela, Karen Kotloff, James P. Nataro, Tacilta Nhampossa, Sozinho Acácio, Goitom Weldegebriel, Jacqueline E. Tate, Umesh Parashar, Jason M. Mwenda, Pedro L. Alonso, Martin Nyaga, Celso Cunha and Inácio Mandomando
	Supplementary Table 10: Nucleotide and deduced amino acid identities of VP3 encoding genome segment of strains from children with and without diarrhoea, calculated by distance matriced using p-distance algorithms in MEGA 11 (Tamura et al., 2021)
		VP3	Nucleotide identities (%)
			1	2	3	4	5	6	7	8	9	10	11	12	13	14	15	16	17	18	19	20	21	22	23	24
	1	RVA/Human-wt/MOZ/MAN300256/2008/G1P[8]
	2	RVA/Human-wt/MOZ/MAN300299/2008/G1P[8]	99.7211
	3	RVA/Human-wt/MOZ/MAN300329/2008/G1P[8]	99.6813	99.9602
	4	RVA/Human-wt/MOZ/MAN300220/2008/G1P[8]	99.7211	100	99.9602
	5	RVA/Human-wt/MOZ/MAN300405/2008/G1P[8]	99.7211	100	99.9602	100
	6	RVA/Human-wt/MOZ/MAN302545/2009/G1P[8]	97.4502	97.1713	97.1315	97.1713	97.1713
	7	RVA/Human-wt/MOZ/MAN302509/2009/G1P[8]	94.3028	94.1036	94.0637	94.1036	94.1036	94.4622
	8	RVA/Human-wt/MOZ/MAN310422/2012/G1P[8]	97.8486	97.5697	97.5299	97.5697	97.5697	96.5737	93.7849
	9	RVA/Human-wt/MOZ/MAN310425/2012/G1P[8]	97.8486	97.5697	97.5299	97.5697	97.5697	96.5737	93.7849	100
	10	RVA/Human-wt/MOZ/MAN1552518.5/2015/G9P[8]	96.7729	96.5737	96.5339	96.5737	96.5737	98.9243	94.1036	95.8964	95.8964
	11	RVA/Human-wt/MOZ/MAN320713/2012/G12P[6]	98.1275	97.9283	97.8884	97.9283	97.9283	96.8526	94.1434	97.251	97.251	96.255
	12	RVA/Human-wt/MOZ/MAN310450/2012/G12P[6]	98.0478	97.8486	97.8088	97.8486	97.8486	96.7729	94.0637	97.1713	97.1713	96.255	99.9203
	13	RVA/Human-wt/MOZ/MAN302543/2009/G12P[8]	98.1673	97.8884	97.8486	97.8884	97.8884	96.8127	93.745	98.247	98.247	96.2151	97.4104	97.3307
	14	RVA/Human-wt/MOZ/MAN302433/2009/G12P[8]	98.247	97.9681	97.9283	97.9681	97.9681	96.8924	93.745	98.3267	98.3267	96.2948	97.49	97.4104	99.8406
	15	RVA/Human-wt/MOZ/MAN302427/2009/G12P[8]	98.2072	97.9283	97.8884	97.9283	97.9283	96.8526	93.7849	98.2869	98.2869	96.255	97.4502	97.3705	99.8008	99.9602
	16	RVA/Human-wt/MOZ/MAN302466/2009/G12P[8]	98.2072	97.9283	97.8884	97.9283	97.9283	96.8526	93.745	98.247	98.247	96.255	97.4104	97.3307	99.761	99.9203	99.9602
	17	RVA/Human-wt/MOZ/MAN302160/2009/G12P[8]	98.2869	98.008	97.9681	98.008	98.008	96.9323	93.7849	98.3665	98.3665	96.3347	97.5299	97.4502	99.8805	99.9602	99.9203	99.8805
	18	RVA/Human-wt/MOZ/MAN303555/2011/G12P[8]	98.1275	97.9283	97.8884	97.9283	97.9283	96.7729	94.1434	97.251	97.251	96.1753	99.9203	99.8406	97.4104	97.49	97.4502	97.4104	97.5299
	19	RVA/Human-wt/MOZ/MAN303545/2011/G12P[8]	98.1275	97.9283	97.8884	97.9283	97.9283	96.7729	94.0637	97.2908	97.2908	96.255	99.8406	99.8406	97.4104	97.49	97.4502	97.4104	97.5299	99.8406
	20	RVA/Human-wt/MOZ/MAN303550/2011/G12P[8]	98.247	98.0478	98.008	98.0478	98.0478	96.8924	94.2231	97.2908	97.2908	96.2948	99.7211	99.6414	97.4502	97.5299	97.49	97.4502	97.5697	99.7211	99.7211
	21	RVA/Human-wt/MOZ/MAN320790/2012/G12P[8]	98.247	98.0478	98.008	98.0478	98.0478	96.8924	94.1833	97.3705	97.3705	96.2948	99.8805	99.8008	97.5299	97.6096	97.5697	97.5299	97.6494	99.8805	99.8805	99.8406
	22	RVA/Human-wt/MOZ/MAN320725/2012/G12P[8]	98.2072	98.008	97.9681	98.008	98.008	96.8526	94.1434	97.3307	97.3307	96.255	99.8406	99.761	97.49	97.5697	97.5299	97.49	97.6096	99.8406	99.8406	99.8008	99.9602
	23	RVA/Human-wt/MOZ/MAN320717/2012/G12P[8]	98.247	98.0478	98.008	98.0478	98.0478	96.8924	94.1833	97.3705	97.3705	96.2948	99.8805	99.8008	97.5299	97.6096	97.5697	97.5299	97.6494	99.8805	99.8805	99.8406	100	99.9602
	24	RVA/Human-wt/MOZ/MAN310426/2012/G12P[8]	98.2072	98.008	97.9681	98.008	98.008	96.8526	94.1434	97.3307	95.8964	96.255	99.6813	99.6016	97.49	97.5697	97.5299	97.49	97.6096	99.6813	99.6813	99.7211	99.8008	99.761	99.8008
	25	OQ398193-RVA/Human-wt/MOZ/MAN1811463.8/2021/G3P8	97.5299	97.251	97.2112	97.251	97.251	96.255	93.6255	96.6534	96.6534	95.7371	96.8127	96.7331	96.8924	96.9721	96.9323	96.8924	97.012	96.8127	96.8127	96.7729	96.8526	96.8127	96.8526	96.8127
	26	OQ398194-RVA/Human-wt/MOZ/MAN1811450.8/2021/G3P8	97.5299	97.251	97.2112	97.251	97.251	96.255	93.6255	96.6534	96.6534	95.7371	96.8127	96.7331	96.8924	96.9721	96.9323	96.8924	97.012	96.8127	96.8127	96.7729	96.8526	96.8127	96.8526	96.8127
	27	MG926778-RVA/Human-wt/MOZ/0042/2012/G12P[6]	98.0478	97.8486	97.8088	97.8486	97.8486	96.7729	94.1434	97.1713	97.1713	96.255	99.9203	99.9203	97.3307	97.4104	97.3705	97.3307	97.4502	99.8406	99.8406	99.6414	99.8008	99.761	99.8008	99.6016
	28	MG926716-RVA/Human-wt/MOZ/0289/2012/G12P[6]	98.008	97.8088	97.7689	97.8088	97.8088	96.6534	93.9442	97.1315	97.1315	96.1355	99.8008	99.8008	97.2908	97.3705	97.3307	97.2908	97.4104	99.8008	99.8008	99.6016	99.761	99.7211	99.761	99.5618
	29	MG926760-RVA/Human-wt/MOZ/0060a/2012/G12P[8]P[14]	98.0876	97.8884	97.8486	97.8884	97.8884	96.7331	94.1036	97.2112	97.2112	96.2151	99.7211	99.7211	97.3705	97.4502	97.4104	97.3705	97.49	99.7211	99.8008	99.6813	99.8406	99.8008	99.8406	99.6414
	30	MG926705-RVA/Human-wt/MOZ/0278/2012/G12P[6]	98.1275	97.9283	97.8884	97.9283	97.9283	96.6932	93.9841	97.1713	97.1713	96.0956	99.8406	99.761	97.3307	97.4104	97.3705	97.3307	97.4502	99.8406	99.761	99.6414	99.8008	99.761	99.8008	99.6016
	31	MT462095-RVA/Human-wt/JPN/15664/2017/G12P[8]	98.008	97.8088	97.7689	97.8088	97.8088	96.494	94.0637	97.0518	97.0518	95.9761	98.9243	98.9243	97.2112	97.2908	97.251	97.2112	97.3307	98.9243	99.004	98.9641	99.0438	99.004	99.0438	99.004
	32	KJ752240-RVA/Human-wt/ZMB/MRC-DPRU1648/2009/G1P[8]	98.4064	98.1275	98.0876	98.1275	98.1275	97.0518	93.8645	98.4064	98.4064	96.4542	97.6494	97.6494	99.0438	99.1235	99.0837	99.0438	99.1633	97.6494	97.7291	97.6892	97.7689	97.7291	97.7689	97.7291
	33	MG181526-RVA/Human-wt/MWI/BID14A/2012/G1P[8]	98.008	97.7291	97.6892	97.7291	97.7291	96.5737	93.8247	99.2829	99.2829	95.9761	97.4104	97.4104	98.3267	98.4064	98.3665	98.3267	98.4462	97.4104	97.5299	97.4502	97.5299	97.49	97.5299	97.49
	34	MT737465-RVA/Human-wt/MOZ/HJM1646/2017/G1P[8]	98.2869	98.008	97.9681	98.008	98.008	97.0916	94.1833	97.3307	97.3307	96.494	97.4502	97.3705	97.5697	97.6494	97.6096	97.5697	97.6892	97.4502	97.4502	97.4104	97.49	97.4502	97.49	97.4502
	35	KJ753551-RVA/Human-wt/ZAF/MRC-DPRU309/2010/G12P[8]	98.4064	98.1275	98.0876	98.1275	98.1275	96.9323	93.8247	98.3267	98.3267	96.3347	97.6494	97.6494	98.6454	98.7251	98.6853	98.6454	98.7649	97.6494	97.7291	97.6892	97.7689	97.7291	97.7689	97.7291
	36	MG181449-RVA/Human-wt/MWI/MW2-1253/2005/G1P[8]	98.6853	98.4861	98.4462	98.4861	98.4861	97.251	94.0239	98.6853	98.6853	96.6534	97.9283	97.9283	99.004	99.0837	99.0438	99.004	99.1235	97.9283	98.008	97.9681	98.0478	98.008	98.0478	98.008
	37	MT737457-RVA/Human-wt/MOZ/MAN0033/2012/G1P[8]	97.8088	97.5299	97.49	97.5299	97.5299	96.5339	93.745	99.9602	99.9602	95.9363	97.2112	97.2112	98.2072	98.2869	98.247	98.2072	98.3267	97.2112	97.3307	97.251	97.3307	97.2908	97.3307	97.2908
	38	AB861958-RVA/Human-tc/KEN/KDH651/2010/G12P[8]	98.247	98.0478	98.008	98.0478	98.0478	96.7331	94.1434	97.3705	97.3705	96.2151	99.3227	99.3227	97.5299	97.6096	97.5697	97.5299	97.6494	99.3227	99.4024	99.3625	99.4422	99.4024	99.4422	99.4024
	39	KJ753120-RVA/Human-wt/ZAF/MRC-DPRU2489/2008/G1P[8]	99.8805	99.6016	99.5618	99.6016	99.6016	97.4104	94.2629	97.8088	97.8088	96.8127	98.0876	98.0876	98.2072	98.2072	98.1673	98.1673	98.247	98.0876	98.1673	98.2072	98.2072	98.1673	98.2072	98.1673
	40	KJ752914-RVA/Human-wt/ZWE/MRC-DPRU1794/2009/G12P[6]	99.4821	99.2032	99.1633	99.2032	99.2032	97.1713	94.1833	97.49	97.49	96.6534	97.7689	97.7689	97.8884	97.9681	97.9283	97.9283	98.008	97.7689	97.8486	97.8884	97.8884	97.8486	97.8884	97.8486
	41	KF371669-RVA/Human-tc/CHN/E566/2007/G3P[8]	97.3307	97.0518	97.012	97.0518	97.0518	99.4821	94.3426	96.4542	96.4542	98.9641	96.7331	96.7331	96.6932	96.7729	96.7331	96.7331	96.8127	96.6534	96.7331	96.7729	96.7729	96.7331	96.7729	96.7331
	42	KX778566-RVA/Human-wt/CHN/km15095/G9P[8]	96.9721	96.6932	96.6534	96.6932	96.6932	99.0438	94.3426	96.0159	96.0159	98.9243	96.2948	96.2948	96.3347	96.4143	96.3745	96.3745	96.4542	96.2151	96.2948	96.3347	96.3347	96.2948	96.3347	96.2948
	43	KJ751759-RVA/Human-wt/UGA/MRC-DPRU1944/2008/G9P[8]	94.1833	93.9841	93.9442	93.9841	93.9841	94.3426	99.4024	93.6653	93.6653	93.9841	94.0239	94.0239	93.6255	93.6255	93.6653	93.6255	93.6653	94.0239	94.0239	94.1036	94.0637	94.0239	94.0637	94.0239
	44	KJ919557-RVA/Human-wt/HUN/ERN5195/2012/G9P[8]	94.059	93.8596	93.8198	93.8596	93.8596	94.059	99.2026	93.5407	93.5407	93.7799	93.9394	93.9394	93.5008	93.5008	93.5407	93.5008	93.5407	93.9394	93.9394	94.0191	93.9793	93.9394	93.9793	93.9394
	45	MG181328-RVA/Human-wt/MWI/MW5-184/2001/G1P[8]	98.3267	98.0478	98.008	98.0478	98.0478	96.9721	94.0637	99.4422	99.4422	96.3745	97.6494	97.6494	98.7251	98.8048	98.7649	98.7251	98.8446	97.6494	97.7689	97.6892	97.7689	97.7291	97.7689	97.7291
	46	KM116050-RVA/Human-wt/USA/2013774166/2013/G12P[8]	98.4064	98.1275	98.0876	98.1275	98.1275	97.0518	94.0637	97.5299	97.5299	96.4542	97.6494	97.6494	97.9283	98.008	97.9681	97.9283	97.9681	97.6494	97.7291	97.6892	97.7689	97.7291	97.7689	97.7291
	47	MT737483-RVA/Human-wt/MOZ/HGM0544/2015/G1P[8]	98.008	97.7291	97.6892	97.7291	97.7291	96.8924	94.1036	97.1315	97.1315	96.2948	97.1713	97.0916	97.3307	97.4104	97.3705	97.3307	97.4502	97.1713	97.1713	97.1315	97.2112	97.1713	97.2112	97.1713
	48	MT737450-RVA/Human-wt/MOZ/HCN1181/2016/G1P[8]	97.0518	96.9323	96.8924	96.9323	96.9323	96.3347	93.4661	96.6534	96.6534	95.8964	96.9323	96.9323	96.494	96.5737	96.5339	96.494	96.6135	96.9323	97.012	96.8924	97.0518	97.012	97.0518	96.9323
	49	MT737480-RVA/Human-wt/MOZ/HCN0874/2016/G1P[8]	97.251	97.1315	97.0916	97.1315	97.1315	96.5339	93.5857	96.8526	96.8526	95.9363	97.1315	97.0518	96.6932	96.7729	96.7331	96.6932	96.8127	97.1315	97.1315	97.0916	97.251	97.2112	97.251	97.1315
	50	MT737476-RVA/Human-wt/MOZ/HCN1011/2016/G1P[8]	97.1713	97.0518	97.012	97.0518	97.0518	96.4542	93.5857	96.7729	96.7729	95.9363	97.0518	97.0518	96.6135	96.6932	96.6534	96.6135	96.7331	97.0518	97.1315	97.012	97.1713	97.1315	97.1713	97.0518
	51	MT737461-RVA/Human-wt/MOZ/HCN1624/2017/G1P[8]	97.1315	97.012	96.9721	97.012	97.012	96.4143	93.4661	96.7331	96.7331	95.8964	97.012	97.012	96.5737	96.6534	96.6135	96.5737	96.6932	97.012	97.0916	96.9721	97.1315	97.0916	97.1315	97.012
	52	MT737456-RVA/human-wt/MOZ/HCN1625/2017/G1P[8]	97.0916	96.9721	96.9323	96.9721	96.9721	96.3745	93.4263	96.6932	96.6932	95.8566	97.0518	97.0518	96.5339	96.6135	96.5737	96.5339	96.6534	97.0518	97.1315	97.012	97.1713	97.1315	97.1713	97.0518
	53	MT737455-RVA/Human-wt/MOZ/HCN1587/2017/G1P[8]	97.0916	96.9721	96.9323	96.9721	96.9721	96.3745	93.4263	96.6932	96.6932	95.8566	96.9721	96.9721	96.5339	96.6135	96.5737	96.5339	96.6534	96.9721	97.0518	96.9323	97.0916	97.0518	97.0916	96.9721
	54	MT737454-RVA/Human-wt/MOZ/HCN1552/2017/G1P[8]	97.0916	96.9721	96.9323	96.9721	96.9721	96.3745	93.4263	96.6932	96.6932	95.8566	96.9721	96.9721	96.5339	96.6135	96.5737	96.5339	96.6534	96.9721	97.0518	96.9323	97.0916	97.0518	97.0916	96.9721
	55	MT737453-RVA/Human-wt/MOZ/HCN1531/2017/G1P[8]	97.1315	97.012	96.9721	97.012	97.012	96.4143	93.4661	96.7331	96.7331	95.8964	97.012	97.012	96.5737	96.6534	96.6135	96.5737	96.6932	97.012	97.0916	96.9721	97.1315	97.0916	97.1315	97.012
	56	MT737452-RVA/Human-wt/MOZ/HCN1418/2016/G1P[8]	97.0916	96.9721	96.9323	96.9721	96.9721	96.3745	93.4263	96.6932	96.6932	95.8566	96.9721	96.9721	96.5339	96.6135	96.5737	96.5339	96.6534	96.9721	97.0518	96.9323	97.0916	97.0518	97.0916	96.9721
	57	MT737474-RVA/Human-wt/MOZ/HCN0154/2015/G1P[8]	97.2908	97.1713	97.1315	97.1713	97.1713	96.5737	93.6255	96.8924	96.8924	96.0558	97.1713	97.1713	96.7331	96.8127	96.7729	96.7331	96.8526	97.1713	97.251	97.1315	97.2908	97.251	97.2908	97.1713
	58	MT737471-RVA/Human-wt/MOZ/HCN1617/2017/G1P[8]	97.0518	96.9323	96.8924	96.9323	96.9323	96.3347	93.3865	96.6534	96.6534	95.8167	96.9323	96.9323	96.494	96.5737	96.5339	96.494	96.6135	96.9323	97.012	96.8924	97.0518	97.012	97.0518	96.9323
	59	MT737464-RVA/Human-wt/MOZ/HCN0727/2015/G1P[8]	97.251	97.1315	97.0916	97.1315	97.1315	96.5339	93.5857	96.8526	96.8526	96.0159	97.1315	97.1315	96.6932	96.7729	96.7331	96.6932	96.8127	97.1315	97.2112	97.0916	97.251	97.2112	97.251	97.1315
	60	MT737460-RVA/Human-wt/MOZ/HCN1602/2017/G1P[8]	97.0518	96.9323	96.8924	96.9323	96.9323	96.3347	93.3865	96.6534	96.6534	95.8167	96.9323	96.9323	96.494	96.5737	96.5339	96.494	96.6135	96.9323	97.012	96.8924	97.0518	97.012	97.0518	96.9323
	61	MT737467-RVA/Human-wt/MOZ/HCN1658/2017/G1P[8]	96.9721	96.8526	96.8127	96.8526	96.8526	96.255	93.3068	96.5737	96.5737	95.7371	96.8526	96.8526	96.4143	96.494	96.4542	96.4143	96.5339	96.8526	96.9323	96.8127	96.9721	96.9323	96.9721	96.8526
	62	MT737458-RVA/Human-wt/MOZ/HCN0753/2015/G1P[8]	97.2112	97.0916	97.0518	97.0916	97.0916	96.494	93.5458	96.8127	96.8127	95.9761	97.0916	97.0916	96.6534	96.7331	96.6932	96.6534	96.7729	97.0916	97.1713	97.0518	97.2112	97.1713	97.2112	97.0916
	63	MT737481-RVA/Human-wt/MOZ/HCN0690/2015/G1P[8]	97.251	97.1315	97.0916	97.1315	97.1315	96.5339	93.5857	96.8526	96.8526	95.9363	97.1315	97.0518	96.6932	96.7729	96.7331	96.6932	96.8127	97.1315	97.1315	97.0916	97.251	97.2112	97.251	97.1315
	64	MT737484-RVA/Human-wt/MOZ/HGM0033/2014/G1P[8]	97.4104	97.2908	97.251	97.2908	97.2908	96.5339	93.6653	96.9323	96.9323	96.0159	97.2908	97.2908	96.8526	96.9323	96.8924	96.8526	96.9721	97.2908	97.3705	97.251	97.4104	97.3705	97.4104	97.2908
	65	MT737473-RVA/Human-wt/MOZ/HGM0048/2014/G1P[8]	97.49	97.3705	97.3307	97.3705	97.3705	96.5339	93.5857	96.9323	96.9323	96.0159	97.2908	97.2908	96.8526	96.9323	96.8924	96.8526	96.9721	97.2908	97.3705	97.251	97.4104	97.3705	97.4104	97.2908
	66	MT737463-RVA/Human-wt/MOZ/HGM0007/2014/G1P[8]	97.4104	97.2908	97.251	97.2908	97.2908	96.5339	93.5857	96.9323	96.9323	96.0159	97.2908	97.2908	96.8526	96.9323	96.8924	96.8526	96.9721	97.2908	97.3705	97.251	97.4104	97.3705	97.4104	97.2908
	67	MT737451-RVA/Human-wt/MOZ/HGM1234/2016/G1P[8]	97.012	96.8924	96.8526	96.8924	96.8924	96.2948	93.506	96.6135	96.6135	95.7769	96.8924	96.8924	96.5339	96.6135	96.5737	96.5339	96.6534	96.8924	96.9721	96.8924	97.012	96.9721	97.012	96.8924
	68	MT737477-RVA/Human-wt/MOZ/HPQ1152/2016/G1P[8]	97.2112	97.0916	97.0518	97.0916	97.0916	96.494	93.5458	96.8127	96.8127	95.9761	97.1713	97.1713	96.6534	96.7331	96.6932	96.6534	96.7729	97.1713	97.251	97.1315	97.2908	97.251	97.2908	97.0916
	69	MT737475-RVA/Human-wt/MOZ/HJM0338/2015/G1P[8]	97.3705	97.251	97.2112	97.251	97.251	96.494	93.6255	96.8924	96.8924	95.9761	97.3307	97.3307	96.8127	96.8924	96.8526	96.8127	96.9323	97.3307	97.4104	97.2908	97.4502	97.4104	97.4502	97.3307
	70	MT737470-RVA/Human-wt/MOZ/HCB1682/2017/G1P[8]	97.2908	97.1713	97.1315	97.1713	97.1713	96.4143	93.5458	96.8127	96.8127	95.8964	97.1713	97.1713	96.7331	96.8127	96.7729	96.7331	96.8526	97.1713	97.251	97.1315	97.2908	97.251	97.2908	97.251
	71	MT737459-RVA/Human-wt/MOZ/HGM1245/2016/G1P[8]	96.9721	96.8526	96.8127	96.8526	96.8526	96.255	93.4661	96.5737	96.5737	95.7371	96.8526	96.8526	96.494	96.5737	96.5339	96.494	96.6135	96.8526	96.9323	96.8526	96.9721	96.9323	96.9721	96.8526
	72	MT737469-RVA/Human-wt/MOZ/HGM1789/2017/G1P[8]	97.2908	97.1713	97.1315	97.1713	97.1713	96.3347	93.3865	96.6534	96.6534	95.8167	97.012	97.012	96.5737	96.6534	96.6135	96.6135	96.6932	97.012	97.0916	96.9721	97.1315	97.0916	97.1315	97.0916
	73	MT737462-RVA/Human-wt/MOZ/HGM1641/2017/G1P[8]	97.2112	97.0916	97.0518	97.0916	97.0916	96.4143	93.6255	96.7331	96.7331	95.8964	97.0916	97.0916	96.7331	96.7331	96.6932	96.6534	96.7729	97.0916	97.1713	97.0518	97.2112	97.1713	97.2112	97.1713
	74	MT737468-RVA/Human-wt/MOZ/HPQ1706/2017/G1P[8]	97.012	96.8924	96.8526	96.8924	96.8924	96.2151	93.3466	96.5339	96.5339	95.7769	96.8924	96.8924	96.5339	96.6135	96.5737	96.5339	96.6534	96.8924	96.9721	96.8526	97.012	96.9721	97.012	96.8924
	75	MT737466-RVA/Human-wt/MOZ/HJM1650/2017/G1P[8]	97.0518	96.9323	96.8924	96.9323	96.9323	96.1753	93.2669	96.6534	96.6534	95.6574	96.9323	96.9323	96.5737	96.6534	96.6135	96.5737	96.6932	96.9323	97.012	96.8924	97.0518	97.012	97.0518	97.012
	76	MT737482-RVA/Human-wt/MOZ/HCN0666/2015/G1P[8]	97.3179	97.1978	97.1577	97.1978	97.1978	96.5973	93.715	96.9175	96.9175	96.0368	97.1978	97.1177	96.7574	96.8375	96.7974	96.7574	96.8775	97.1978	97.1978	97.1577	97.3179	97.2778	97.3179	97.1978
	77	PP585922-RVA/Human-wt/MOZ/HCN0370/2015/G9P[8]	96.8127	96.6135	96.5737	96.6135	96.6135	98.9641	94.1434	95.9363	95.9363	99.8805	96.2948	96.2948	96.255	96.3347	96.2948	96.2948	96.3745	96.2151	96.2948	96.3347	96.3347	96.2948	96.3347	96.2948
	78	PP585925-RVA/Human-wt/MOZ/HGM0322/2015/G9P[8]	96.8526	96.6534	96.6135	96.6534	96.6534	99.004	94.1833	95.9761	95.9761	99.9203	96.3347	96.3347	96.2948	96.3745	96.3347	96.3347	96.4143	96.255	96.3347	96.3745	96.3745	96.3347	96.3745	96.3347
	79	PP585927-RVA/Human-wt/MOZ/HGJM0413/2015/G9P[8]	96.8526	96.6534	96.6135	96.6534	96.6534	98.9243	94.1833	95.9761	95.9761	99.8406	96.3347	96.3347	96.2948	96.3745	96.3347	96.3347	96.4143	96.255	96.3347	96.3745	96.3745	96.3347	96.3745	96.3347
	80	PP585931-RVA/Human-wt/MOZ/HGJM0644/2015/G9P[8]	97.2908	97.012	96.9721	97.012	97.012	99.0837	94.4622	96.3347	96.3347	98.5657	96.6135	96.6135	96.6534	96.6534	96.6135	96.6135	96.6932	96.5339	96.6135	96.6534	96.6534	96.6135	96.6534	96.6135
	81	PP585929-RVA/Human-wt/MOZ/HGM0389/2015/G9P[8]	96.7729	96.5737	96.5339	96.5737	96.5737	98.9243	94.1036	95.8964	95.8964	99.761	96.3347	96.3347	96.2151	96.2948	96.255	96.255	96.3347	96.255	96.3347	96.4542	96.3745	96.3347	96.3745	96.3347
	82	PP585930-RVA/Human-wt/MOZ/HGJM0643/2015/G9P[8]	96.7729	96.5737	96.5339	96.5737	96.5737	98.9243	94.1036	95.8964	95.8964	99.761	96.3347	96.3347	96.2151	96.2948	96.255	96.255	96.3347	96.255	96.3347	96.4542	96.3745	96.3347	96.3745	96.3347
	83	PP585928-RVA/Human-wt/MOZ/HGM0353/2015/G9P[8]	96.7729	96.5737	96.5339	96.5737	96.5737	98.9243	94.1036	95.8964	95.8964	99.8406	96.255	96.255	96.2151	96.2948	96.255	96.255	96.3347	96.1753	96.255	96.2948	96.2948	96.255	96.2948	96.255
	84	PP585926-RVA/Human-wt/MOZ/HGJM0497/2015/G9P[8]	96.7729	96.5737	96.5339	96.5737	96.5737	98.9243	94.1036	95.8964	95.8964	99.761	96.255	96.255	96.2151	96.2948	96.255	96.255	96.3347	96.1753	96.255	96.2948	96.2948	96.255	96.2948	96.255
	85	PP585923-RVA/Human-wt/MOZ/HGJM0407/2015/G9P[8]	96.8127	96.6135	96.5737	96.6135	96.6135	98.9641	94.1434	95.9363	95.9363	99.8805	96.2948	96.2948	96.255	96.3347	96.2948	96.2948	96.3745	96.2151	96.2948	96.3347	0.0366534	96.2948	96.3347	96.2948
	86	PP585924-RVA/Human-wt/MOZ/HGJM0385/2015/G9P[8]	96.8526	96.6534	96.6135	96.6534	96.6534	98.9243	94.1833	95.9761	95.9761	99.8406	96.3347	96.3347	96.2948	96.3745	96.3347	96.3347	96.4143	96.2151	96.3347	96.3745	96.3745	96.3347	96.3745	96.3347
	87	PP585921-RVA/Human-wt/MOZ/HGM0355/2015/G9P[8]	96.8526	96.6534	96.6135	96.6534	96.6534	99.004	94.1833	95.9761	95.9761	99.9203	96.3347	96.3347	96.2948	96.3745	96.3347	96.3347	96.4143	96.2151	96.3347	96.3745	96.3745	96.3347	96.3745	96.3347
	88	PP585919-RVA/Human-wt/MOZ/HGJM0334/2015/G9P[8]	96.8526	96.6534	96.6135	96.6534	96.6534	99.004	94.1036	95.9761	95.9761	99.8406	96.3347	96.3347	96.2948	96.3745	96.3347	96.3347	96.4143	96.2151	96.3347	96.3745	96.3745	96.3347	96.3745	96.3347
	89	PP585920-RVA/Human-wt/MOZ/HGJM0318/2015/G9P[8]	96.8127	96.6135	96.5737	96.6135	96.6135	98.9641	94.2231	95.9363	95.9363	99.8805	96.2948	96.2948	96.255	96.3347	96.2948	96.2948	96.3745	96.2151	96.2948	96.3347	96.3347	96.2948	96.3347	96.2948
		VP3	Amino acid identities (%)
			1	2	3	4	5	6	7	8	9	10	11	12	13	14	15	16	17	18	19	20	21	22	23	24
	1	RVA/Human-wt/MOZ/MAN300256/2008/G1P[8]
	2	RVA/Human-wt/MOZ/MAN300299/2008/G1P[8]	99.316
	3	RVA/Human-wt/MOZ/MAN300329/2008/G1P[8]	99.1792	99.8632
	4	RVA/Human-wt/MOZ/MAN300220/2008/G1P[8]	99.316	100	99.8632
	5	RVA/Human-wt/MOZ/MAN300405/2008/G1P[8]	99.316	100	99.8632	100
	6	RVA/Human-wt/MOZ/MAN302545/2009/G1P[8]	94.3912	93.7073	93.5705	93.7073	93.7073
	7	RVA/Human-wt/MOZ/MAN302509/2009/G1P[8]	88.2353	87.8249	87.6881	87.8249	87.8249	89.3297
	8	RVA/Human-wt/MOZ/MAN310422/2012/G1P[8]	94.8016	94.1176	93.9808	94.1176	94.1176	92.4761	86.8673
	9	RVA/Human-wt/MOZ/MAN310425/2012/G1P[8]	94.8016	94.1176	93.9808	94.1176	94.1176	92.4761	86.8673	100
	10	RVA/Human-wt/MOZ/MAN1552518.5/2015/G9P[8]	93.2969	92.6129	92.4761	92.6129	92.6129	97.8112	88.5089	91.3817	91.3817
	11	RVA/Human-wt/MOZ/MAN320713/2012/G12P[6]	95.7592	95.0752	94.9384	95.0752	95.0752	92.8865	88.2353	93.5705	93.5705	91.7921
	12	RVA/Human-wt/MOZ/MAN310450/2012/G12P[6]	95.4856	94.8016	94.6648	94.8016	94.8016	92.6129	87.9617	93.2969	93.2969	91.7921	99.7264
	13	RVA/Human-wt/MOZ/MAN302543/2009/G12P[8]	95.4856	94.8016	94.6648	94.8016	94.8016	92.6129	86.7305	96.0328	96.0328	91.5185	93.7073	93.4337
	14	RVA/Human-wt/MOZ/MAN302433/2009/G12P[8]	95.896	95.212	95.0752	95.212	95.212	93.0233	86.8673	96.4432	96.4432	91.9289	94.1176	93.844	99.5896
	15	RVA/Human-wt/MOZ/MAN302427/2009/G12P[8]	95.7592	95.0752	94.9384	95.0752	95.0752	92.8865	87.0041	96.3064	96.3064	91.7921	93.9808	93.7073	99.4528	99.8632
	16	RVA/Human-wt/MOZ/MAN302466/2009/G12P[8]	95.6224	94.9384	94.8016	94.9384	94.9384	92.7497	86.8673	96.1696	96.1696	91.6553	93.844	93.5705	99.316	99.7264	99.8632
	17	RVA/Human-wt/MOZ/MAN302160/2009/G12P[8]	95.896	95.212	95.0752	95.212	95.212	93.0233	86.8673	96.4432	96.4432	91.9289	94.1176	93.844	99.5896	100	99.8632	99.7264
	18	RVA/Human-wt/MOZ/MAN303555/2011/G12P[8]	95.6224	94.9384	94.8016	94.9384	94.9384	92.8865	88.3721	93.4337	93.4337	91.6553	99.8632	99.5896	93.5705	93.9808	93.844	93.7073	93.9808
	19	RVA/Human-wt/MOZ/MAN303545/2011/G12P[8]	95.6224	94.9384	94.8016	94.9384	94.9384	92.7497	88.0985	93.5705	93.5705	91.9289	99.5896	99.5896	93.5705	93.9808	93.844	93.7073	93.9808	99.4528
	20	RVA/Human-wt/MOZ/MAN303550/2011/G12P[8]	95.896	95.212	95.0752	95.212	95.212	93.0233	88.5089	93.7073	93.7073	91.9289	99.5896	99.316	93.844	94.2544	94.1176	93.9808	94.2544	99.4528	99.4528
	21	RVA/Human-wt/MOZ/MAN320790/2012/G12P[8]	95.896	95.212	95.0752	95.212	95.212	93.0233	88.3721	93.7073	93.7073	91.9289	99.8632	99.5896	93.844	94.2544	94.1176	93.9808	94.2544	99.7264	99.7264	99.7264
	22	RVA/Human-wt/MOZ/MAN320725/2012/G12P[8]	95.896	95.212	95.0752	95.212	95.212	93.0233	88.3721	93.7073	93.7073	91.9289	99.8632	99.5896	93.844	94.2544	94.1176	93.9808	94.2544	99.7264	99.7264	99.7264	100
	23	RVA/Human-wt/MOZ/MAN320717/2012/G12P[8]	95.896	95.212	95.0752	95.212	95.212	93.0233	88.3721	93.7073	93.7073	91.9289	99.8632	99.5896	93.844	94.2544	94.1176	93.9808	94.2544	99.7264	99.7264	99.7264	100	100
	24	RVA/Human-wt/MOZ/MAN310426/2012/G12P[8]	96.0328	95.3488	95.212	95.3488	95.3488	93.1601	88.5089	93.844	93.844	92.0657	99.4528	99.1792	93.9808	94.3912	94.2544	94.1176	94.3912	99.316	99.316	99.5896	99.5896	99.5896	99.5896
	25	OQ398193-RVA/Human-wt/MOZ/MAN1811463.8/2021/G3P8	94.528	93.844	93.7073	93.844	93.844	91.9289	87.2777	91.7921	91.7921	91.3817	92.3393	92.0657	92.2025	92.6129	92.4761	92.3393	92.6129	92.2025	92.2025	92.4761	92.4761	92.4761	92.4761	92.6129
	26	OQ398194-RVA/Human-wt/MOZ/MAN1811450.8/2021/G3P8	94.528	93.844	93.7073	93.844	93.844	91.9289	87.2777	91.7921	91.7921	91.3817	92.3393	92.0657	92.2025	92.6129	92.4761	92.3393	92.6129	92.2025	92.2025	92.4761	92.4761	92.4761	92.4761	92.6129
	27	MG926778-RVA/Human-wt/MOZ/0042/2012/G12P[6]	95.6224	94.9384	94.8016	94.9384	94.9384	92.7497	88.0985	93.4337	93.4337	91.9289	99.8632	99.8632	93.5705	93.9808	93.844	93.7073	93.9808	99.7264	99.7264	99.4528	99.7264	99.7264	99.7264	99.316
	28	MG926716-RVA/Human-wt/MOZ/0289/2012/G12P[6]	95.212	94.528	94.3912	94.528	94.528	92.3393	87.6881	93.0233	93.0233	91.5185	99.4528	99.4528	93.1601	93.5705	93.4337	93.2969	93.5705	99.316	99.316	99.0424	99.316	99.316	99.316	98.9056
	29	MG926760-RVA/Human-wt/MOZ/0060a/2012/G12P[8]P[14]	95.6224	94.9384	94.8016	94.9384	94.9384	92.7497	88.3721	93.4337	93.4337	91.9289	99.5896	99.5896	93.5705	93.9808	93.844	93.7073	93.9808	99.4528	99.7264	99.4528	99.7264	99.7264	99.7264	99.316
	30	MG926705-RVA/Human-wt/MOZ/0278/2012/G12P[6]	95.896	95.212	95.0752	95.212	95.212	92.7497	88.0985	93.4337	93.4337	91.6553	99.8632	99.5896	93.5705	93.9808	93.844	93.7073	93.9808	99.7264	99.4528	99.4528	99.7264	99.7264	99.7264	99.316
	31	MT462095-RVA/Human-wt/JPN/15664/2017/G12P[8]	95.212	94.528	94.3912	94.528	94.528	91.7921	87.8249	92.7497	92.7497	90.9713	97.264	97.264	92.8865	93.2969	93.1601	93.0233	93.2969	97.1272	97.4008	97.4008	97.4008	97.4008	97.4008	97.5376
	32	KJ752240-RVA/Human-wt/ZMB/MRC-DPRU1648/2009/G1P[8]	96.7168	96.0328	95.896	96.0328	96.0328	93.844	87.6881	96.9904	96.9904	93.0233	94.9384	94.9384	97.948	98.3584	98.2216	98.0848	98.3584	94.8016	95.0752	95.0752	95.0752	95.0752	95.0752	95.212
	33	MG181526-RVA/Human-wt/MWI/BID14A/2012/G1P[8]	95.3488	94.6648	94.528	94.6648	94.6648	92.4761	87.2777	98.632	98.632	91.6553	93.844	93.844	96.3064	96.7168	96.58	96.4432	96.7168	93.7073	94.1176	93.9808	93.9808	93.9808	93.9808	94.1176
	34	MT737465-RVA/Human-wt/MOZ/HJM1646/2017/G1P[8]	96.4432	95.7592	95.6224	95.7592	95.7592	93.844	88.2353	93.7073	93.7073	93.0233	94.1176	93.844	94.1176	94.528	94.3912	94.2544	94.528	93.9808	93.9808	94.2544	94.2544	94.2544	94.2544	94.3912
	35	KJ753551-RVA/Human-wt/ZAF/MRC-DPRU309/2010/G12P[8]	96.1696	95.4856	95.3488	95.4856	95.4856	93.1601	86.8673	96.1696	96.1696	92.3393	94.3912	94.3912	96.8536	97.264	97.1272	96.9904	97.264	94.2544	94.528	94.528	94.528	94.528	94.528	94.6648
	36	MG181449-RVA/Human-wt/MWI/MW2-1253/2005/G1P[8]	96.4432	96.0328	95.896	96.0328	96.0328	93.5705	87.2777	96.7168	96.7168	92.7497	94.6648	94.6648	97.4008	97.8112	97.6744	97.5376	97.8112	94.528	94.8016	94.8016	94.8016	94.8016	94.8016	94.9384
	37	MT737457-RVA/Human-wt/MOZ/MAN0033/2012/G1P[8]	94.6648	93.9808	93.844	93.9808	93.9808	92.3393	86.7305	99.8632	99.8632	91.5185	93.4337	93.4337	95.896	96.3064	96.1696	96.0328	96.3064	93.2969	93.7073	93.5705	93.5705	93.5705	93.5705	93.7073
	38	AB861958-RVA/Human-tc/KEN/KDH651/2010/G12P[8]	95.896	95.212	95.0752	95.212	95.212	92.7497	88.2353	93.7073	93.7073	91.9289	98.2216	98.2216	93.844	94.2544	94.1176	93.9808	94.2544	98.0848	98.3584	98.3584	98.3584	98.3584	98.3584	98.4952
	39	KJ753120-RVA/Human-wt/ZAF/MRC-DPRU2489/2008/G1P[8]	99.5896	98.9056	98.7688	98.9056	98.9056	94.2544	88.0985	94.6648	94.6648	93.4337	95.6224	95.6224	95.6224	95.7592	95.6224	95.4856	95.7592	95.4856	95.7592	95.7592	95.7592	95.7592	95.7592	95.896
	40	KJ752914-RVA/Human-wt/ZWE/MRC-DPRU1794/2009/G12P[6]	98.4952	97.8112	97.6744	97.8112	97.8112	93.4337	87.6881	93.844	93.844	92.8865	94.8016	94.8016	94.8016	95.212	95.0752	94.9384	95.212	94.6648	94.9384	94.9384	94.9384	94.9384	94.9384	95.0752
	41	KF371669-RVA/Human-tc/CHN/E566/2007/G3P[8]	94.1176	93.4337	93.2969	93.4337	93.4337	98.632	88.9193	92.2025	92.2025	98.0848	92.6129	92.6129	92.3393	92.7497	92.6129	92.4761	92.7497	92.4761	92.7497	92.7497	92.7497	92.7497	92.7497	92.8865
	42	KX778566-RVA/Human-wt/CHN/km15095/G9P[8]	93.5705	92.8865	92.7497	92.8865	92.8865	97.8112	89.0561	91.5185	91.5185	98.0848	91.9289	91.9289	91.6553	92.0657	91.9289	91.7921	92.0657	91.7921	92.0657	92.0657	92.0657	92.0657	92.0657	92.2025
	43	KJ751759-RVA/Human-wt/UGA/MRC-DPRU1944/2008/G9P[8]	87.6881	87.2777	87.1409	87.2777	87.2777	88.7825	98.7688	86.4569	86.4569	88.2353	87.6881	87.6881	86.1833	86.3201	86.4569	86.3201	86.3201	87.6881	87.8249	87.9617	87.8249	87.8249	87.8249	87.9617
	44	KJ919557-RVA/Human-wt/HUN/ERN5195/2012/G9P[8]	87.2603	86.8493	86.7123	86.8493	86.8493	88.0822	98.2192	86.0274	86.0274	87.5342	87.3973	87.3973	85.7534	85.8904	86.0274	85.8904	85.8904	87.5342	87.5342	87.6712	87.5342	87.5342	87.5342	87.6712
	45	MG181328-RVA/Human-wt/MWI/MW5-184/2001/G1P[8]	95.7592	95.0752	94.9384	95.0752	95.0752	93.1601	87.4145	98.7688	98.7688	92.3393	94.2544	94.2544	96.9904	97.4008	97.264	97.1272	97.4008	94.1176	94.528	94.3912	94.3912	94.3912	94.3912	94.528
	46	KM116050-RVA/Human-wt/USA/2013774166/2013/G12P[8]	97.1272	96.4432	96.3064	96.4432	96.4432	94.528	88.6457	94.6648	94.6648	93.7073	95.3488	95.3488	95.6224	95.7592	95.6224	95.4856	95.7592	95.212	95.4856	95.4856	95.4856	95.4856	95.4856	95.6224
	47	MT737483-RVA/Human-wt/MOZ/HGM0544/2015/G1P[8]	96.0328	95.3488	95.212	95.3488	95.3488	93.4337	88.0985	93.2969	93.2969	92.6129	93.7073	93.4337	93.844	94.2544	94.1176	93.9808	94.2544	93.5705	93.5705	93.844	93.844	93.844	93.844	93.9808
	48	MT737450-RVA/Human-wt/MOZ/HCN1181/2016/G1P[8]	93.1601	92.7497	92.6129	92.7497	92.7497	91.9289	86.3201	92.0657	92.0657	91.5185	92.7497	92.7497	91.3817	91.7921	91.6553	91.5185	91.7921	92.6129	92.8865	92.6129	92.8865	92.8865	92.8865	92.7497
	49	MT737480-RVA/Human-wt/MOZ/HCN0874/2016/G1P[8]	93.7073	93.2969	93.1601	93.2969	93.2969	92.4761	86.5937	92.6129	92.6129	91.3817	93.2969	93.0233	91.9289	92.3393	92.2025	92.0657	92.3393	93.1601	93.1601	93.1601	93.4337	93.4337	93.4337	93.2969
	50	MT737476-RVA/Human-wt/MOZ/HCN1011/2016/G1P[8]	93.4337	93.0233	92.8865	93.0233	93.0233	92.2025	86.5937	92.3393	92.3393	91.3817	93.0233	93.0233	91.6553	92.0657	91.9289	91.7921	92.0657	92.8865	93.1601	92.8865	93.1601	93.1601	93.1601	93.0233
	51	MT737461-RVA/Human-wt/MOZ/HCN1624/2017/G1P[8]	93.4337	93.0233	92.8865	93.0233	93.0233	92.2025	86.3201	92.3393	92.3393	91.3817	93.0233	93.0233	91.6553	92.0657	91.9289	91.7921	92.0657	92.8865	93.1601	92.8865	93.1601	93.1601	93.1601	93.0233
	52	MT737456-RVA/human-wt/MOZ/HCN1625/2017/G1P[8]	93.4337	93.0233	92.8865	93.0233	93.0233	92.2025	86.3201	92.3393	92.3393	91.3817	93.0233	93.0233	91.6553	92.0657	91.9289	91.7921	92.0657	92.8865	93.1601	92.8865	93.1601	93.1601	93.1601	93.0233
	53	MT737455-RVA/Human-wt/MOZ/HCN1587/2017/G1P[8]	93.4337	93.0233	92.8865	93.0233	93.0233	92.2025	86.3201	92.3393	92.3393	91.3817	93.0233	93.0233	91.6553	92.0657	91.9289	91.7921	92.0657	92.8865	93.1601	92.8865	93.1601	93.1601	93.1601	93.0233
	54	MT737454-RVA/Human-wt/MOZ/HCN1552/2017/G1P[8]	93.4337	93.0233	92.8865	93.0233	93.0233	92.2025	86.3201	92.3393	92.3393	91.3817	93.0233	93.0233	91.6553	92.0657	91.9289	91.7921	92.0657	92.8865	93.1601	92.8865	93.1601	93.1601	93.1601	93.0233
	55	MT737453-RVA/Human-wt/MOZ/HCN1531/2017/G1P[8]	93.4337	93.0233	92.8865	93.0233	93.0233	92.2025	86.3201	92.3393	92.3393	91.3817	93.0233	93.0233	91.6553	92.0657	91.9289	91.7921	92.0657	92.8865	93.1601	92.8865	93.1601	93.1601	93.1601	93.0233
	56	MT737452-RVA/Human-wt/MOZ/HCN1418/2016/G1P[8]	93.4337	93.0233	92.8865	93.0233	93.0233	92.2025	86.3201	92.3393	92.3393	91.3817	93.0233	93.0233	91.6553	92.0657	91.9289	91.7921	92.0657	92.8865	93.1601	92.8865	93.1601	93.1601	93.1601	93.0233
	57	MT737474-RVA/Human-wt/MOZ/HCN0154/2015/G1P[8]	93.844	93.4337	93.2969	93.4337	93.4337	92.6129	86.7305	92.7497	92.7497	91.7921	93.4337	93.4337	92.0657	92.4761	92.3393	92.2025	92.4761	93.2969	93.5705	93.2969	93.5705	93.5705	93.5705	93.4337
	58	MT737471-RVA/Human-wt/MOZ/HCN1617/2017/G1P[8]	93.4337	93.0233	92.8865	93.0233	93.0233	92.2025	86.3201	92.3393	92.3393	91.3817	93.0233	93.0233	91.6553	92.0657	91.9289	91.7921	92.0657	92.8865	93.1601	92.8865	93.1601	93.1601	93.1601	93.0233
	59	MT737464-RVA/Human-wt/MOZ/HCN0727/2015/G1P[8]	93.5705	93.1601	93.0233	93.1601	93.1601	92.3393	86.4569	92.6129	92.6129	91.5185	93.1601	93.1601	91.7921	92.2025	92.0657	91.9289	92.2025	93.0233	93.2969	93.0233	93.2969	93.2969	93.2969	93.1601
	60	MT737460-RVA/Human-wt/MOZ/HCN1602/2017/G1P[8]	93.2969	92.8865	92.7497	92.8865	92.8865	92.0657	86.1833	92.2025	92.2025	91.2449	92.8865	92.8865	91.5185	91.9289	91.7921	91.6553	91.9289	92.7497	93.0233	92.7497	93.0233	93.0233	93.0233	92.8865
	61	MT737467-RVA/Human-wt/MOZ/HCN1658/2017/G1P[8]	93.1601	92.7497	92.6129	92.7497	92.7497	91.9289	86.1833	92.0657	92.0657	91.1081	92.7497	92.7497	91.3817	91.7921	91.6553	91.5185	91.7921	92.6129	92.8865	92.6129	92.8865	92.8865	92.8865	92.7497
	62	MT737458-RVA/Human-wt/MOZ/HCN0753/2015/G1P[8]	93.5705	93.1601	93.0233	93.1601	93.1601	92.3393	86.4569	92.6129	92.6129	91.5185	93.1601	93.1601	91.7921	92.2025	92.0657	91.9289	92.2025	93.0233	93.2969	93.0233	93.2969	93.2969	93.2969	93.1601
	63	MT737481-RVA/Human-wt/MOZ/HCN0690/2015/G1P[8]	93.844	93.4337	93.2969	93.4337	93.4337	92.6129	86.7305	92.7497	92.7497	91.5185	93.4337	93.1601	92.0657	92.4761	92.3393	92.2025	92.4761	93.2969	93.2969	93.2969	93.5705	93.5705	93.5705	93.4337
	64	MT737484-RVA/Human-wt/MOZ/HGM0033/2014/G1P[8]	93.9808	93.5705	93.4337	93.5705	93.5705	92.7497	86.5937	92.6129	92.6129	91.9289	93.5705	93.5705	92.2025	92.6129	92.4761	92.3393	92.6129	93.4337	93.7073	93.4337	93.7073	93.7073	93.7073	93.5705
	65	MT737473-RVA/Human-wt/MOZ/HGM0048/2014/G1P[8]	94.1176	93.7073	93.5705	93.7073	93.7073	92.6129	86.4569	92.6129	92.6129	91.7921	93.4337	93.4337	92.0657	92.4761	92.3393	92.2025	92.4761	93.2969	93.5705	93.2969	93.5705	93.5705	93.5705	93.4337
	66	MT737463-RVA/Human-wt/MOZ/HGM0007/2014/G1P[8]	93.844	93.4337	93.2969	93.4337	93.4337	92.6129	86.4569	92.6129	92.6129	91.7921	93.4337	93.4337	92.0657	92.4761	92.3393	92.2025	92.4761	93.2969	93.5705	93.2969	93.5705	93.5705	93.5705	93.4337
	67	MT737451-RVA/Human-wt/MOZ/HGM1234/2016/G1P[8]	93.0233	92.6129	92.4761	92.6129	92.6129	91.7921	86.4569	91.9289	91.9289	90.9713	92.6129	92.6129	91.5185	91.9289	91.7921	91.6553	91.9289	92.4761	92.7497	92.6129	92.7497	92.7497	92.7497	92.6129
	68	MT737477-RVA/Human-wt/MOZ/HPQ1152/2016/G1P[8]	93.844	93.4337	93.2969	93.4337	93.4337	92.3393	86.4569	92.7497	92.7497	91.5185	93.7073	93.7073	92.0657	92.4761	92.3393	92.2025	92.4761	93.5705	93.844	93.5705	93.844	93.844	93.844	93.4337
	69	MT737475-RVA/Human-wt/MOZ/HJM0338/2015/G1P[8]	93.844	93.4337	93.2969	93.4337	93.4337	92.6129	86.7305	92.4761	92.4761	91.7921	93.7073	93.7073	92.0657	92.4761	92.3393	92.2025	92.4761	93.5705	93.844	93.5705	93.844	93.844	93.844	93.7073
	70	MT737470-RVA/Human-wt/MOZ/HCB1682/2017/G1P[8]	93.844	93.4337	93.2969	93.4337	93.4337	92.6129	86.7305	92.4761	92.4761	91.7921	93.4337	93.4337	92.0657	92.4761	92.3393	92.2025	92.4761	93.2969	93.5705	93.2969	93.5705	93.5705	93.5705	93.4337
	71	MT737459-RVA/Human-wt/MOZ/HGM1245/2016/G1P[8]	92.8865	92.4761	92.3393	92.4761	92.4761	91.6553	86.3201	91.7921	91.7921	90.8345	92.4761	92.4761	91.3817	91.7921	91.6553	91.5185	91.7921	92.3393	92.6129	92.4761	92.6129	92.6129	92.6129	92.4761
	72	MT737469-RVA/Human-wt/MOZ/HGM1789/2017/G1P[8]	93.7073	93.2969	93.1601	93.2969	93.2969	92.2025	86.3201	92.0657	92.0657	91.3817	93.0233	93.0233	91.6553	92.0657	91.9289	91.7921	92.0657	92.8865	93.1601	92.8865	93.1601	93.1601	93.1601	93.0233
	73	MT737462-RVA/Human-wt/MOZ/HGM1641/2017/G1P[8]	93.5705	93.1601	93.0233	93.1601	93.1601	92.3393	86.7305	92.2025	92.2025	91.5185	93.1601	93.1601	92.0657	92.2025	92.0657	91.9289	92.2025	93.0233	93.2969	93.0233	93.2969	93.2969	93.2969	93.1601
	74	MT737468-RVA/Human-wt/MOZ/HPQ1706/2017/G1P[8]	92.8865	92.4761	92.3393	92.4761	92.4761	91.9289	85.7729	91.5185	91.5185	91.1081	92.6129	92.6129	91.1081	91.5185	91.3817	91.2449	91.5185	92.4761	92.7497	92.4761	92.7497	92.7497	92.7497	92.6129
	75	MT737466-RVA/Human-wt/MOZ/HJM1650/2017/G1P[8]	93.4337	93.0233	92.8865	93.0233	93.0233	92.2025	86.3201	92.0657	92.0657	91.3817	93.0233	93.0233	91.6553	92.0657	91.9289	91.7921	92.0657	92.8865	93.1601	92.8865	93.1601	93.1601	93.1601	93.0233
	76	MT737482-RVA/Human-wt/MOZ/HCN0666/2015/G1P[8]	93.8102	93.3975	93.26	93.3975	93.3975	92.5722	86.9326	92.7098	92.7098	91.4718	93.3975	93.1224	92.022	92.4347	92.2971	92.1596	92.4347	93.26	93.26	93.26	93.5351	93.5351	93.5351	93.3975
	77	PP585922-RVA/Human-wt/MOZ/HCN0370/2015/G9P[8]	93.3243	92.6431	92.5068	92.6431	92.6431	97.8202	88.5559	91.4169	91.4169	100	91.8256	91.8256	91.5531	91.9619	91.8256	91.6894	91.9619	91.6894	91.9619	91.9619	91.9619	91.9619	91.9619	92.0981
	78	PP585925-RVA/Human-wt/MOZ/HGM0322/2015/G9P[8]	93.3243	92.6431	92.5068	92.6431	92.6431	97.8202	88.5559	91.4169	91.4169	100	91.8256	91.8256	91.5531	91.9619	91.8256	91.6894	91.9619	91.6894	91.9619	91.9619	91.9619	91.9619	91.9619	92.0981
	79	PP585927-RVA/Human-wt/MOZ/HGJM0413/2015/G9P[8]	93.3243	92.6431	92.5068	92.6431	92.6431	97.5477	88.5559	91.4169	91.4169	99.7275	91.8256	91.8256	91.5531	91.9619	91.8256	91.6894	91.9619	91.6894	91.9619	91.9619	91.9619	91.9619	91.9619	92.0981
	80	PP585931-RVA/Human-wt/MOZ/HGJM0644/2015/G9P[8]	94.2779	93.5967	93.4605	93.5967	93.5967	97.8202	89.3733	91.8256	91.8256	97.2752	92.5068	92.5068	92.6431	92.6431	92.5068	92.3706	92.6431	92.3706	92.6431	92.6431	92.6431	92.6431	92.6431	92.7793
	81	PP585929-RVA/Human-wt/MOZ/HGM0389/2015/G9P[8]	93.3243	92.6431	92.5068	92.6431	92.6431	97.8202	88.5559	91.4169	91.4169	99.8638	91.8256	91.8256	91.5531	91.9619	91.8256	91.6894	91.9619	91.6894	91.9619	91.9619	91.9619	91.9619	91.9619	92.0981
	82	PP585930-RVA/Human-wt/MOZ/HGJM0643/2015/G9P[8]	93.3243	92.6431	92.5068	92.6431	92.6431	97.8202	88.5559	91.4169	91.4169	99.8638	91.8256	91.8256	91.5531	91.9619	91.8256	91.6894	91.9619	91.6894	91.9619	91.9619	91.9619	91.9619	91.9619	92.0981
	83	PP585928-RVA/Human-wt/MOZ/HGM0353/2015/G9P[8]	93.188	92.5068	92.3706	92.5068	92.5068	97.6839	88.4196	91.2807	91.2807	99.8638	91.6894	91.6894	91.4169	91.8256	91.6894	91.5531	91.8256	91.5531	91.8256	91.8256	91.8256	91.8256	91.8256	91.9619
	84	PP585926-RVA/Human-wt/MOZ/HGJM0497/2015/G9P[8]	92.9155	92.2343	92.0981	92.2343	92.2343	97.4114	88.4196	91.0082	91.0082	99.455	91.4169	91.4169	91.1444	91.5531	91.4169	91.2807	91.5531	91.2807	91.5531	91.5531	91.5531	91.5531	91.5531	91.6894
	85	PP585923-RVA/Human-wt/MOZ/HGJM0407/2015/G9P[8]	93.188	92.5068	92.3706	92.5068	92.5068	97.6839	88.4196	91.2807	91.2807	99.8638	91.6894	91.6894	91.4169	91.8256	91.6894	91.5531	91.8256	91.5531	91.8256	91.8256	91.8256	91.8256	91.8256	91.9619
	86	PP585924-RVA/Human-wt/MOZ/HGJM0385/2015/G9P[8]	93.3243	92.6431	92.5068	92.6431	92.6431	97.5477	88.5559	91.4169	91.4169	99.7275	91.8256	91.8256	91.5531	91.9619	91.8256	91.6894	91.9619	91.6894	91.9619	91.9619	91.9619	91.9619	91.9619	92.0981
	87	PP585921-RVA/Human-wt/MOZ/HGM0355/2015/G9P[8]	93.3243	92.6431	92.5068	92.6431	92.6431	97.8202	88.5559	91.4169	91.4169	100	91.8256	91.8256	91.5531	91.9619	91.8256	91.6894	91.9619	91.6894	91.9619	91.9619	91.9619	91.9619	91.9619	92.0981
	88	PP585919-RVA/Human-wt/MOZ/HGJM0334/2015/G9P[8]	93.188	92.5068	92.3706	92.5068	92.5068	97.6839	88.4196	91.2807	91.2807	99.7275	91.6894	91.6894	91.4169	91.8256	91.6894	91.5531	91.8256	91.5531	91.8256	91.8256	91.8256	91.8256	91.8256	91.9619
	89	PP585920-RVA/Human-wt/MOZ/HGJM0318/2015/G9P[8]	93.188	92.5068	92.3706	92.5068	92.5068	97.6839	88.6921	91.2807	91.2807	99.8638	91.6894	91.6894	91.4169	91.8256	91.6894	91.5531	91.8256	91.5531	91.8256	91.8256	91.8256	91.8256	91.8256	91.9619

[truncated: 6 more sheets: VP6-TS11, NSP1-TS12, NSP2-TS13, NSP3-TS14, NSP4-TS15, NSP5-6-TS16]
